# Supplementary material for: The long and the short of Huntington’s disease: how the sphingolipid profile is shifted in the caudate of advanced clinical cases
Source: Brain Commun. 2021 Dec 23;4(1):fcab303. doi: 10.1093/braincomms/fcab303 (PMC8833324; doi:10.1093/braincomms/fcab303)
Supplement: fcab303_Supplementary_Data [file fcab303_supplementary_data.zip]

Archive with 6 entries (6 files):
- Original Submission.pdf
- Original Submission-Authors Response.pdf
- Original Submission-Decision Letter.pdf
- Revision 1- Decision Letter.pdf
- Supplementary_Data (Excel).xlsx
- Supplementary_Material.pdf
