# Supplementary material for: The long and the short of Huntington’s disease: how the sphingolipid profile is shifted in the caudate of advanced clinical cases
Source: Brain Commun. 2021 Dec 23;4(1):fcab303. doi: 10.1093/braincomms/fcab303 (PMC8833324; doi:10.1093/braincomms/fcab303)
Supplement: fcab303_Supplementary_Data [file fcab303_supplementary_data.zip › Supplementary_Data (Excel).xlsx]

## Sheet: 1. Caudate 
		control	control	control	control	control	control	control	control	control	control	control	control	control	HD	HD	HD	HD	HD	HD	HD	HD	HD	HD	HD	HD	HD
		caudate	caudate	caudate	caudate	caudate	caudate	caudate	Caudate	caudate	caudate	caudate	caudate	caudate	caudate	caudate	caudate	caudate	caudate	caudate	caudate	caudate	caudate	caudate	caudate	caudate	caudate
	Age at Death	78.3	69.1	63.6	81	64.1	63.9	69.4	75.6	59	67.3	74.8	68.3	60.4	77	68.7	61.1	81.1	66.6	73.9	62.3	57.2	66.7	72.2	70.7	51.5	51.5
	Post-Mortem Interval	46	34	54.5	36.5	24	32	24	46	30	30	61.5	71.5	49	8.5	72	17	50.5	37	26.5	21.5	22	18.5	22	70	63.5	63.5
	Brain pH	6.54	6.31	6.51	6.56	6.56	6.47	6.27	6.57	6.84	6.23	6.24	6.34	6.23	6.57	6.32	6.54	6.23	6.26	6.31	6.62	6.22	6.21	6.43	6.16	6.54	6.54
	CAG														41	41	43	40	43	40	43	44	45	43	42	41	43																				Below 0.01
	Gender	M	M	M	M	M	M	M	M	F	F	F	F	F	M	M	M	M	M	M	M	F	F	F	F	F	F
																														CONTROL				HD
	Ceramide Synthase Expression																												nmol	Mean	SD	SEM	N	Mean	SD	SEM	N	Normality	t ratio	df	Mann Whitney U Rank	p	q	% DIF	Unadjusted Sig.
	Ceramide Synthase 1 (β-actin)	0.15532	0.954268	2.30966	9.32673	0.447303	3.23062	1.06707		1.65658	2.96399	0.71162	2.7043	0.284043	1.01117	0.870681	0.891799	1.16722	0.860232	1.08707	0.898225	0.840989	0.846043	0.871272	0.858284	0.82379	0.829045		Ceramide Synthase 1 (β-actin)	2.15096	2.50351	0.722701	12	0.911986	0.107706	0.0298723	13	N (CON/HD)			57	0.0025	0.974716	-57.601	**
	Ceramide Synthase 2 (β-actin)	1.07473	1.02549	1.20133	0.996522	0.835903	0.841835	0.75706		0.900022	0.980641	0.866473	0.833307	1.02712	1.36552	1.38839	1.24002	0.991931	1.28424	1.20792	0.766173	1.04543	1.00602	1.08364	1.13609	1.06872	0.823162		Ceramide Synthase 2 (β-actin)	0.945037	0.127284	0.0367437	12	1.10825	0.189758	0.0526293	13	Y	2.543	21.08		0.0189	0.467339	17.2706	*
	Ceramide Synthase 1 (GAPDH)	0.839839	0.940884	1.36694	4.706*	1.0823	1.74212	1.59541		1.28041	1.40574	1.29323	1.35187	0.905207	0.882856	0.773807	0.810037	1.20565	1.21084	1.2503	1.13159	0.806036	0.795885	0.986225	1.02069	0.748914	0.883523		Ceramide Synthase 1 (GAPDH)	1.2549	0.286901	0.0865038	11	0.962027	0.183814	0.0509809	13	Y	2.915	16.5		0.0098	0.28645	-23.3386	**
	Ceramide Synthase 2 (GAPDH)	1.05978	1.09476	1.41416	0.786897	0.901651	1.00391	0.793368		0.957098	1.29304	0.973447	0.876973	0.914258	1.25296	1.01132	1.22726	1.30838	1.22423	1.01603	0.685396	1.05148	1.01776	0.978368	1.07561	1.03168	0.770889		Ceramide Synthase 2 (GAPDH)	1.00578	0.188867	0.0545213	12	1.0501	0.180366	0.0500246	13	Y	0.598	22.62		0.5558	0.999346	4.40715
	LIPIDS																													CONTROL				HD
	nmol lipid per mg tissue																													Mean	SD	SEM	N	Mean	SD	SEM	N	Normality	t ratio	df	Mann Whitney U Rank	p	q	% DIF	Unadjusted Sig.
	Cer 18:1;O2/16:0		0.004814		0.006776	0.005639	0.00519	0.006391	0.005296	0.006403	0.007035	0.004746	0.007504	0.008008	0.012891	0.014224	0.015153	0.00844	0.007156	0.010257	0.006281	0.013264			0.015545	0.002839	0.006899		Cer 18:1;O2/16:0	0.00616382	0.00110674	0.000333694	11	0.0102681	0.00422704	0.0012745	11	Y	3.122	11.37		0.0095	0.280431	66.5865	**
	Cer 18:1;O2/18:0		0.102419		0.152393	0.138917	0.132321	0.146061	0.122704	0.137849	0.144168	0.113148	0.073735	0.187068	0.157504	0.125299	0.180802	0.182174	0.102624	0.138327	0.093719	0.191496			0.175675	0.073734	0.055924		Cer 18:1;O2/18:0	0.131889	0.029305	0.00883578	11	0.134298	0.0474705	0.0143129	11	Y	0.1432	16.66		0.8879	0.99983	1.82626
	Cer 18:1;O2/19:0		0.001814		0.002617	0.001797	0.002073	0.002017	0.002624	0.001983	0.002239	0.002607		0.002811	0.001748		0.001802	0.003358			0.001453	0.001471				0.001492			Cer 18:1;O2/19:0	0.0022582	0.00037541	0.000118715	10	0.00188733	0.000735911	0.000300434	6	N too small			11	0.042	0.554993	-16.4231	*
	Cer 18:1;O2/20:0		0.00955		0.01329	0.010286	0.012613	0.013574	0.010656	0.012034	0.01485	0.010525	0.00812	0.01603	0.012933	0.010168	0.014757	0.017523	0.010092	0.011841	0.008234	0.016926			0.013358	0.007927	0.006563		Cer 18:1;O2/20:0	0.0119571	0.00238408	0.000718827	11	0.0118475	0.00363571	0.00109621	11	Y	0.09023	17.27		0.9343	0.99983	-0.916915
	Cer 18:1;O2/21:0		0.003558		0.003103	0.002872	0.00281	0.001504	0.003288	0.001824	0.001575	0.000459		0.002091	0.003	0.001776	0.002261	0.003872	0.003725	0.004973	0.002133	0.003364			0.002886	0.002056			Cer 18:1;O2/21:0	0.0023084	0.000978029	0.00030928	10	0.0030046	0.00100062	0.000316423	10	Y	1.582	17.99		0.133	0.920103	30.1594
	Cer 18:1;O2/22:0		0.004031		0.00572	0.004075	0.004788	0.00427	0.005032	0.006849	0.006628	0.003811	0.006034	0.005977	0.011429	0.004224	0.006234	0.004807	0.005138	0.004956	0.005961	0.004934			0.004089	0.003581	0.003756		Cer 18:1;O2/22:0	0.00520136	0.00109327	0.000329634	11	0.00537355	0.00217484	0.000655738	11	N (HD)			55	0.6994	0.977505	3.31032
	Cer 18:1;O2/22:1		0.002178		0.002617	0.002729	0.004445	0.002704	0.00364	0.003101	0.003566	0.003336	0.003308	0.003992	0.002109		0.002667	0.003147	0.002229	0.001239	0.00218	0.002653			0.002569	0.001734			Cer 18:1;O2/22:1	0.00323782	0.000661914	0.000199575	11	0.00228078	0.000564329	0.00018811	9	Y	3.442	17.86		0.0026	0.110854	-29.5582	**
	Cer 18:1;O2/22:2		0.001512			0.001917	0.001708	0.001539	0.002816	0.002143	0.002212	0.004631		0.002015	0.001202		0.002027	0.001826			0.001461	0.001289				0.001331			Cer 18:1;O2/22:2	0.002277	0.000968626	0.000322875	9	0.00152267	0.000329948	0.000134701	6	N (CON,HD)			8.5	0.0256	0.500354	-33.1284	*
	Cer 18:1;O2/23:0		0.00307		0.004168	0.003391	0.003723	0.003165	0.004528	0.005143	0.004372	0.003746	0.003547	0.003508	0.003462	0.002907	0.003892	0.004743	0.004183	0.003991	0.003328	0.003983			0.004309	0.002573			Cer 18:1;O2/23:0	0.003851	0.000634756	0.000191386	11	0.0037371	0.000664488	0.000210129	10	Y	0.3769	18.58		0.6932	0.99983	-2.95767
	Cer 18:1;O2/24:0		0.002791		0.004224	0.003992	0.003234	0.002852	0.002472	0.004672	0.002965	0.002902	0.004966	0.003886	0.004101	0.004131	0.004288	0.003358	0.005468	0.002823	0.002383	0.003058			0.004081	0.002911	0.002261		Cer 18:1;O2/24:0	0.00354145	0.000843388	0.000254291	11	0.003533	0.000968633	0.000292054	11	Y	0.02349	19.63		0.9828	0.99983	-0.238731
	Cer 18:1;O2/24:1		0.023845		0.031009	0.03291	0.052307	0.023357	0.036392	0.040807	0.032451	0.034057	0.03841	0.030909	0.024185	0.025542	0.03	0.020367	0.034725	0.020558	0.029477	0.019099			0.033341	0.016274	0.015672		Cer 18:1;O2/24:1	0.0342231	0.00802865	0.00242073	11	0.0244764	0.00668061	0.00201428	11	Y	3.099	19.34		0.0059	0.189502	-28.48	**
	Cer 18:1;O2/24:2		0.006612		0.008449	0.009489	0.016292	0.008704	0.014072	0.009992	0.012735	0.009828	0.006846	0.008545	0.004882	0.00357	0.007315	0.009266	0.005835	0.006407	0.00857	0.004983			0.007407	0.004081	0.003042		Cer 18:1;O2/24:2	0.0101422	0.00302238	0.000911281	11	0.00594164	0.00204346	0.000616127	11	Y	3.785	17.55		0.0013	0.058761	-41.4166	**
	Cer 18:1;O2/25:0		0.000853			0.001887	0.002839	0.001391	0.001752	0.001958	0.001708	0.001418		0.001924	0.00158		0.001685	0.001752			0.001469	0.000851			0.00278	0.001			Cer 18:1;O2/25:0	0.00174778	0.000538942	0.000179647	9	0.00158814	0.000627204	0.000237061	7	N too small			24	0.3652	0.977505	-9.13359
	Total Ceramide		0.167047		0.234366	0.219901	0.244343	0.217529	0.215272	0.234758	0.236504	0.195214	0.15247	0.276764	0.241026	0.191841	0.272883	0.264633	0.181175	0.205372	0.166649	0.267371			0.26604	0.121533	0.094117		Total Ceramide	0.217652	0.0352956	0.010642	11	0.206604	0.0620672	0.0187139	11	Y	0.5138	15.86		0.6149	0.999512	-5.076
																														CONTROL				HD
	nmol lipid per mg tissue																													Mean	SD	SEM	N	Mean	SD	SEM	N	Normality	t ratio	df	Mann Whitney U Rank	p	q	% DIF	Unadjusted Sig.
	SM 18:1;O2/14:0		0.007085		0.00614	0.007662	0.010314	0.010113	0.009744	0.006681	0.006575	0.009844	0.011957	0.007311	0.020025	0.006364	0.015649	0.009651	0.010936	0.00746	0.010164	0.007066			0.012512	0.011073	0.007277		SM 18:1;O2/14:0	0.00849327	0.00194676	0.00058697	11	0.0107434	0.00412934	0.00124504	11	Y	1.653	14.28		0.117758	0.912064	26.4926
	SM 18:1;O2/15:0		0.004155		0.002813	0.003722	0.002073	0.002817	0.003016	0.004908	0.002947		0.010419	0.001591	0.011	0.005729	0.011649	0.005817	0.007761	0.006195	0.007242	0.004198			0.00974	0.008718	0.004471		SM 18:1;O2/15:0	0.0038461	0.00250099	0.000790883	10	0.00750182	0.00252686	0.000761876	11	N (CON)			11.5	0.0011	0.037584	95.05	**
	SM 18:1;O2/16:0		0.192783		0.236449	0.252015	0.23235	0.205974	0.199728	0.239538	0.173637	0.163123	0.360342	0.162939	0.465748	0.322131	0.429405	0.240101	0.333321	0.273177	0.28875	0.269587			0.384317	0.302524	0.228891		SM 18:1;O2/16:0	0.219898	0.0561378	0.0169262	11	0.321632	0.0762901	0.0230023	11	N (CON)			13	0.001	0.033771	46.2642	**
	SM 18:1;O2/16:1		0.007155		0.005056	0.006391	0.007766	0.006287	0.005464	0.007647	0.005195	0.005811	0.009205	0.005242	0.011042	0.008336	0.010973	0.007688	0.01133	0.004726	0.008969	0.01005			0.00922	0.009444	0.00679		SM 18:1;O2/16:1	0.00647445	0.0013279	0.000400377	11	0.00896073	0.00200342	0.000604053	11	Y	3.413	17.34		0.002647	0.118847	38.4013	**
	SM 18:1;O2/17:0		0.021798		0.029607	0.035414	0.024241	0.030452	0.027688	0.034235	0.022965	0.021418	0.036521	0.024424	0.072235	0.052589	0.075631	0.03344	0.040853	0.043027	0.052344	0.031165			0.053707	0.047145	0.03937		SM 18:1;O2/17:0	0.0280694	0.00556009	0.00167643	11	0.0492278	0.0143288	0.0043203	11	Y	4.57	12.95		0.000188	0.023122	75.3792	***
	SM 18:1;O2/18:0		1.80391		2.39453	2.33723	2.56582	2.18586	1.9573	2.43804	1.66287	1.80814	1.59629	2.06674	3.01371	1.9699	3.23428	2.66766	2.44671	2.38046	2.2063	2.84372			2.55917	2.76578	1.18029		SM 18:1;O2/18:0	2.07425	0.33369	0.100611	11	2.47891	0.560768	0.169078	11	Y	2.057	16.29		0.052995	0.763728	19.5086
	SM 18:1;O2/18:1		0.198465		0.215579	0.152383	0.275861	0.184443	0.17444	0.250882	0.150416	0.172139	0.168239	0.19553	0.336034	0.209047	0.359333	0.257982	0.274725	0.243681	0.246727	0.314983			0.25774	0.263742	0.143773		SM 18:1;O2/18:1	0.194398	0.0395853	0.0119354	11	0.264342	0.0593728	0.0179016	11	Y	3.25	17.43		0.004003	0.156496	35.9801	**
	SM 18:1;O2/19:0		0.027876		0.029589	0.03515	0.03165	0.036635	0.031424	0.030916	0.028531	0.023508	0.020692	0.029326	0.048261	0.028075	0.042189	0.035853	0.024716	0.039027	0.033367	0.02995			0.035911	0.040016	0.016681		SM 18:1;O2/19:0	0.0295725	0.00458478	0.00138236	11	0.0340042	0.00881495	0.00265781	11	Y	1.484	15.04		0.154637	0.946775	14.986
	SM 18:1;O2/20:1		0.022566		0.029673	0.022947	0.033891	0.031843	0.023848	0.033513	0.022186	0.022443	0.013009	0.032538	0.028874	0.011804	0.021432	0.038468	0.026046	0.029451	0.020953	0.026942			0.018805	0.032935	0.004437		SM 18:1;O2/20:1	0.0262234	0.00655935	0.00197772	11	0.0236497	0.00963555	0.00290523	11	Y	0.7289	17.62		0.472486	0.999346	-9.81429
	SM 18:1;O2/21:0		0.005302			0.007195	0.009117	0.007357	0.007752	0.008546	0.007487	0.006836		0.010508	0.008555		0.006955	0.010651	0.004817	0.00631	0.00932	0.008174			0.007252	0.008282	0.004588		SM 18:1;O2/21:0	0.00778889	0.00147712	0.000492372	9	0.0074904	0.00191114	0.000604354	10	Y	0.357	16.61		0.710423	0.99983	-3.83224
	SM 18:1;O2/22:0		0.03607		0.047579	0.05415	0.066453	0.041809	0.046936	0.053874	0.047062	0.055205	0.074239	0.053	0.071134	0.071121	0.079252	0.065936	0.059716	0.05592	0.052633	0.063207			0.051756	0.074976	0.032076		SM 18:1;O2/22:0	0.0523979	0.010716	0.00323099	11	0.0616115	0.013335	0.00402066	11	Y	1.784	19.11		0.089224	0.862924	17.584
	SM 18:1;O2/22:1		0.012488		0.019327	0.01403	0.025993	0.013191	0.02072	0.018454	0.01715	0.01632	0.034692	0.01722	0.025437	0.016505	0.039865	0.018275	0.025486	0.017336	0.020508	0.016851			0.023935	0.020016	0.011059		SM 18:1;O2/22:1	0.0190532	0.00642727	0.00193789	11	0.0213885	0.00748971	0.00225823	11	N (CON/HD)			47	0.4009	0.977505	12.2566
	SM 18:1;O2/23:0		0.02093		0.028916	0.029571	0.043109	0.025948	0.038992	0.039134	0.035805	0.027467	0.034932	0.028917	0.025445	0.023636	0.037279	0.024615	0.025679	0.023106	0.021047	0.02538			0.039431	0.029306	0.010118		SM 18:1;O2/23:0	0.0321565	0.00671292	0.00202402	11	0.0259129	0.00782241	0.00235855	11	Y	2.008	19.55		0.058241	0.765357	-19.4162
	SM 18:1;O2/23:1		0.017295		0.029561	0.025579	0.043365	0.020426	0.030432	0.023899	0.02508	0.021926	0.023359	0.024803	0.020126	0.020271	0.03291	0.028862	0.018615	0.022628	0.027234	0.017438			0.030366	0.017613	0.012101		SM 18:1;O2/23:1	0.025975	0.00686403	0.00206958	11	0.0225604	0.00645327	0.00194574	11	N (CON)			43.5	0.2703	0.974716	-13.1459
	SM 18:1;O2/24:0		0.051984		0.069477	0.085391	0.09627	0.063852	0.089832	0.110546	0.082717	0.063639	0.100197	0.069871	0.046412	0.056178	0.076667	0.045651	0.080468	0.045265	0.04307	0.051702			0.068317	0.054581	0.026336		SM 18:1;O2/24:0	0.0803433	0.018067	0.00544741	11	0.0540588	0.0158682	0.00478444	11	Y	3.624	19.68		0.001686	0.069974	-32.7152	**
	SM 18:1;O2/24:1		0.284674		0.520972	0.521947	0.826307	0.398226	0.760704	0.55405	0.569991	0.469246	0.522863	0.471417	0.34163	0.27357	0.527775	0.454798	0.406606	0.307628	0.356727	0.267231			0.434642	0.332621	0.157782		SM 18:1;O2/24:1	0.5364	0.15087	0.0454891	11	0.351001	0.10237	0.0308658	11	Y	3.373	17.6		0.003027	0.123944	-34.5636	**
	SM 18:1;O2/24:2		0.015938		0.027495	0.020602	0.042708	0.017304	0.035848	0.030202	0.024451	0.020738	0.024214	0.030083	0.022521	0.016738	0.02764	0.029862	0.026321	0.018425	0.025102	0.022769			0.024528	0.019629	0.014462		SM 18:1;O2/24:2	0.0263257	0.00806732	0.00243239	11	0.0225452	0.00478341	0.00144225	11	Y	1.337	16.26		0.196262	0.964532	-14.3606
	SM 18:1;O2/25:0		0.019915		0.022701	0.029684	0.036234	0.022783	0.035528	0.038168	0.03831	0.017902	0.027077	0.025727	0.014261	0.01243	0.022613	0.020963	0.02045	0.016416	0.012953	0.015777			0.020358	0.013992	0.008529		SM 18:1;O2/25:0	0.0285481	0.00749891	0.00226101	11	0.0162493	0.00437719	0.00131977	11	Y	4.689	16.14		0.000138	0.010799	-43.0811	***
	SM 18:1;O2/25:1		0.081209		0.150617	0.109902	0.231248	0.124643	0.186312	0.149756	0.171195	0.117107	0.090829	0.117197	0.066008	0.067533	0.121126	0.151716	0.067862	0.111416	0.10632	0.080537			0.166764	0.073	0.025664		SM 18:1;O2/25:1	0.139092	0.044388	0.0133835	11	0.0943587	0.0415627	0.0125316	11	Y	2.44	19.91		0.024131	0.543116	-32.1611	*
	SM 18:1;O2/26:0		0.003558		0.009308	0.006632	0.007686	0.00787	0.00732	0.010597	0.010265	0.006287	0.009179	0.007174	0.002143		0.006928	0.00556	0.006394	0.002628	0.003844	0.001562			0.014098	0.007			SM 18:1;O2/26:0	0.00780691	0.00200905	0.000605751	11	0.005573	0.00381998	0.00127333	9	N (HD)			21	0.031	0.530717	-28.6145	*
	SM 18:1;O2/26:1		0.056767		0.083215	0.081774	0.120431	0.082226	0.11108	0.108471	0.128027	0.068516	0.065154	0.07125	0.038202	0.046093	0.082396	0.074128	0.046697	0.062115	0.04775	0.048174			0.088187	0.045895	0.023		SM 18:1;O2/26:1	0.0888101	0.024189	0.00729326	11	0.0547852	0.0197596	0.00595774	11	Y	3.615	19.24		0.001735	0.071798	-38.312	**
	SM 18:1;O2/26:2		0.006302		0.009953	0.007271	0.010854	0.00707	0.009656	0.008866	0.010867	0.004689	0.007034	0.007455	0.00679		0.009225	0.011367	0.004459	0.005699	0.006688	0.006488			0.013642	0.004944	0.004109		SM 18:1;O2/26:2	0.00818336	0.00199434	0.000601318	11	0.0073411	0.00312893	0.000989455	10	Y	0.7502	15.12		0.466559	0.999346	-10.2924
	Total SM		2.89823		3.96856	3.84664	4.74374	3.52713	3.81377	4.20092	3.24373	3.1223	3.24044	3.46027	4.69559	3.21805	5.27117	4.23904	3.96996	3.7221	3.60801	4.16295			4.3244	4.18323	1.9618		Total SM	3.64234	0.537924	0.16219	11	3.94148	0.85335	0.257295	11	Y	0.9836	16.86		0.33709	0.995422	8.21293
																														CONTROL				HD
	pmol lipid per mg protein																												pmol/mg protein	Mean	SD	SEM	N	Mean	SD	SEM	N	Normality	t ratio	df	Mann Whitney U Rank	p	q	% DIF	Unadjusted Sig.
	Hex-Cer 18:1;O2/16:0	50.385	63.055	140.45	87.465	70.37	62.285	24.555		83.975	46.12	80.11	26.515	36.83	54.67	40.265	37.615	77.995	57.155	51.13	49.05	77.315		77.13	66.075	47.18	150.65		Hex-Cer 18:1;O2/16:0	71.2236	36.0916	13.6414	7	65.5192	30.2953	8.7455	12	N (HD)			72	0.9999	>0.999999	-8.00915
	Hex-Cer 18:1;O2/18:0	1082	2003.5	3667.5	2557	1952	1028.75	496.5		2425.5	1012.8	1734	604.3	752.25	549.45	445.45	571.55	1217	692.4	802	784.25	1147		1293.5	967.5	759.25	2324.5		Hex-Cer 18:1;O2/18:0	1826.75	1074.68	406.189	7	962.821	506.865	146.319	12	N (HD)			43	0.1005	0.85149	-47.2932
	Hex-Cer 18:1;O2/20:0	142.8	164.95	348.25	207.1	161.3	118.2	51.905		326.35	89.355	207.55	68.495	97.495	71.565	41.43	56.575	145.85	71.315	79.135	71.635	164.85		150	95.555	96.685	214.15		Hex-Cer 18:1;O2/20:0	170.644	91.8489	34.7156	7	104.895	52.0215	15.0173	12	Y	1.94	17.11		0.066372	0.807305	-38.5295
	Hex-Cer 18:1;O2/22:0	206.7	295.65	589.7	342.55	293	180.05	83.895		552.55	186.9	367.1	95.48	143.85	128.2	56.845	86.24	227.8	101.75	130.6	98.26	275.05		225.95	126.2	139	369.5		Hex-Cer 18:1;O2/22:0	284.506	160.166	60.537	7	163.783	91.7738	26.4928	12	Y	2.104	17.25		0.047084	0.748387	-42.4326	*
	Hex-Cer 18:1;O2/23:0	327.6	512.7	886.4	581.35	489	287.3	133.9		801.65	318.6	552.4	151.35	195.9	194.75	82.87	128.2	337.2	148.1	182.35	148.45	400.45		371.3	200.25	203.5	581.6		Hex-Cer 18:1;O2/23:0	459.75	242.85	91.7887	7	248.252	144.79	41.7972	12	Y	2.295	17.87		0.031561	0.646429	-46.0029	*
	Hex-Cer 18:1;O2/24:0	754.9	1336	1948.5	1148.5	1296.5	608.2	304.3		1900	796.4	1023.1	324.95	439.95	448.5	174.55	311.1	626.25	330.8	455.05	291.1	859.6		771.4	451.4	418.5	1452.5		Hex-Cer 18:1;O2/24:0	1056.7	547.355	206.881	7	549.229	347.017	100.175	12	N (HD)			39	0.0597	0.725203	-48.0241
	Hex-Cer 18:1;O2/24:1	3103.5	4682	12275	6914.5	5687	3126	1417.5		10978.5	2939	6679.5	1562.5	2166.5	1789.5	1115.5	1473.5	4183	1755.5	1891.5	1988	3639		3696.5	2389.5	2363	5902.5		Hex-Cer 18:1;O2/24:1	5315.07	3568.66	1348.83	7	2682.25	1395.87	402.952	12	Y	2.214	14.3		0.037483	0.724969	-49.535	*
	Hex-Cer 18:1;O2/25:0	326.5	546.65	727.1	484.65	543.65	266.6	157.2		881.25	362.05	440.9	160.85	190.6	200.2	88.035	149.35	288.5	163.05	184.45	145.25	404.85		397.7	215.7	204.15	631.4		Hex-Cer 18:1;O2/25:0	436.05	195.514	73.8973	7	256.053	152.927	44.1463	12	N (HD)			39	0.0597	0.725203	-41.279	*
	Hex-Cer 18:1;O2/26:0	83.62	138.3	157.8	120.1	128.45	64.26	43.675		210.45	92.4	93.805	38.26	45.18	49.5	25.53	45.61	60.655	43.3	54.685	36.195	100.585		103.56	61.15	55.095	163.2		Hex-Cer 18:1;O2/26:0	105.172	41.9365	15.8505	7	66.5888	38.2326	11.0368	12	N (HD)			44	0.11	0.871021	-36.6859
	Hex-Cer 18:1;O2/26:1	832.7	1060.75	1951	1477	1072.6	673.95	389.2		2040.5	896.05	1154.5	318.55	446.7	521.25	294.4	398.15	912.1	501.3	538.7	489.25	1012.2		1048.3	634.6	538.55	1515		Hex-Cer 18:1;O2/26:1	1065.31	519.359	196.299	7	700.317	351.08	101.348	12	Y	1.694	18.37		0.104146	0.896417	-34.262
	Hex2Cer 18:1;O2/16:0	18.53	27.15	25.06	26.83	22.46	33.715	23.215		25.385	95.195	15.435	20.005	14.69	31.42	63.96	47.825	25.805	39.07	27.145	35.49	59.72		44.725	38.725	19.905	37.885		Hex2Cer 18:1;O2/16:0	25.28	4.74124	1.79202	7	39.3063	13.1848	3.80611	12	N (CON)			26	0.0058	0.190943	55.4836	**
	Hex2Cer 18:1;O2/18:0	133.6	152.65	220.3	194	145.35	126.6	92.825		213.15	106.2	156.85	69.925	107.5	219.1	321.15	156.95	150.35	181.65	114.15	187.3	195.8		346.8	201.55	107.645	294.05		Hex2Cer 18:1;O2/18:0	152.189	42.737	16.1531	7	206.375	77.2754	22.3075	12	Y	2.414	18.23		0.02456	0.565236	35.6039	*
	Hex2Cer 18:1;O2/22:0	20.195	18.385	34.35	29.815	19.87	17.33	7.3615		29.125	18.92	34.615	10.712	13.17	17.205	32.41	13.39	32.48	15.845	14.45	18.14	32.455		34.98	19.65	17.235	40.025		Hex2Cer 18:1;O2/22:0	21.0438	8.7954	3.32435	7	24.0221	9.56774	2.76197	12	Y	0.7569	21.91		0.476714	0.999346	14.1529
	Hex2Cer 18:1;O2/24:0	52.835	49.58	84.065	83.835	57.305	44.805	28.035		85.22	40.055	94.175	23.055	31.575	34.895	29.375	29.635	91.88	24.715	26.535	27.405	64.66		41.41	33.215	46.245	63.33		Hex2Cer 18:1;O2/24:0	57.2086	20.4634	7.73445	7	42.775	20.5791	5.94069	12	N (HD)			49	0.1926	0.954302	-25.2297
	Hex2Cer 18:1;O2/24:1	248.25	198.1	454.9	477.9	227.9	181.95	118.85		368	178.4	458.7	117.45	172	128.2	126.55	124.2	560.45	123.75	136.4	207.2	278.65		198.1	146.95	225.95	276.9		Hex2Cer 18:1;O2/24:1	272.55	138.672	52.413	7	211.108	124.404	35.9124	12	N (HD)			57.5	0.0001	0.977505	-22.5433	***
	Hex2Cer 18:1;O2/25:0	24.89	21.045	35.36	45.27	22.58	16.125	16.655		47.745	20.005	39.365	12.7715	17.84	12.645	6.557	13.715	45.605	11.76	15.94	15.07	32.22		14.8	13.27	24.865	26		Hex2Cer 18:1;O2/25:0	25.9893	10.6557	4.02749	7	19.3706	10.9345	3.15651	12	N (HD)			39.5	0.0656	0.725203	-25.467
	Hex2Cer 18:1;O2/26:0	8.3215	8.563	10.202	11.42	10.1135	5.2995	4.6335		14.115	6.1455	9.1475	3.522	5.0615	4.2465	1.9075	4.3415	12.005	3.516	5.527	5.5985	10.328		7.131	4.3145	8.9355	9.0175		Hex2Cer 18:1;O2/26:0	8.36471	2.55367	0.965196	7	6.40571	3.07169	0.886721	12	Y	1.294	21.98		0.214907	0.964532	-23.4199
	Hex2Cer 18:1;O2/26:1	71.745	61.855	123.6	146.15	66.195	49.655	39.935		111.09	57.635	128.1	30.295	46.78	34.385	25.27	39.375	159.9	42.84	45.78	62.69	90.41		60.33	48.07	79.045	79.54		Hex2Cer 18:1;O2/26:1	79.8764	39.5615	14.9528	7	63.9696	36.1741	10.4426	12	N (HD)			56	0.3777	0.977505	-19.9143
	SHexCer 18:1;O2/16:0	7.0885	5.7705	11.69	8.268	6.9015	5.6615	5.7175		6.984	5.537	4.9825	5.228	4.7655	5.566	6.095	9.3055	5.3685	10.057	6.9095	4.909	6.98		11.627	6.027	7.7505	19.075		SHexCer 18:1;O2/16:0	7.29964	2.15797	0.815636	7	8.30583	3.96394	1.14429	12	N (CON/HD)			51	0.2828	0.969504	13.7841
	SHexCer 18:1;O2/18:0	108.4	170.55	299.15	216.95	158.75	104.56	51.445		160.5	91.41	123.6	69.745	75.57	63.305	59.96	77.37	123.65	80.78	93.085	76.885	117		142.65	97.22	73.29	321.65		SHexCer 18:1;O2/18:0	158.544	81.8783	30.9471	7	110.57	71.0888	20.5216	12	N (HD)			53	0.2718	0.974716	-30.2587
	SHexCer 18:1;O2/20:0	25.9	23.01	64.125	50.745	24.14	21.64	10.413		38.235	15.46	30.91	17.205	18.15	11.38	11.39	9.3495	30.175	19.655	16.51	13.52	32.28		24.745	15.23	13.98	53.98		SHexCer 18:1;O2/20:0	31.4247	18.8601	7.12843	7	21.0162	12.7716	3.68684	12	N (HD)			46	0.1554	0.894711	-33.122
	SHexCer 18:1;O2/22:0	110.35	140.65	261.95	165.2	113.16	71.52	40.235		177.7	85.91	169.8	66.325	88.72	45.235	21.395	34.625	107.7	44.775	52.56	38.955	102.765		83.115	40.93	53.195	177.35		SHexCer 18:1;O2/22:0	129.009	71.7679	27.1257	7	66.8833	44.0384	12.7128	12	N (HD)			28	0.0095	0.246231	-48.1562	**
	SHexCer 18:1;O2/23:0	145.35	186.3	362.85	261.65	170.35	113.15	50.915		248.25	112	201.95	76.4	105.205	73.835	35.025	57.82	147.95	57.05	77.38	45.73	144.7		110.5	65.905	96.715	248.25		SHexCer 18:1;O2/23:0	184.366	102.007	38.5551	7	96.7383	59.8622	17.2807	12	N (HD)			31.5	0.0196	0.372523	-47.5293	*
	SHexCer 18:1;O2/24:0	496.6	762.75	1232	774.65	675.9	371.1	200.15		873.95	455.85	608.65	280.85	309.15	226.1	91.685	158.65	448.2	183.55	236.95	144.85	452.6		355.95	207.8	248.05	944.35		SHexCer 18:1;O2/24:0	644.736	334.448	126.409	7	308.228	230.493	66.5377	12	N (HD)			26	0.0068	0.190943	-52.1931	**
	SHexCer 18:1;O2/24:1	527.6	607.15	1498.5	975.4	580.8	375.2	192.65		868.2	433.6	778.8	250.2	379.5	192.8	88.62	169.65	616.5	185.55	232.85	205.85	359.7		329.05	203.2	261.25	659.5		SHexCer 18:1;O2/24:1	679.614	433.203	163.735	7	292.043	176.73	51.0176	12	N (CON)			26	0.0057	0.190943	-57.0281	**
	SHexCer 18:1;O2/18:0(2OH)	18.1	14.68	35.97	34.055	16.02	11.972	9.2665		14.745	11.22	18.18	14.615	10.5625	11.8	16.99	11.105	25.225	12.01	14.325	19.22	14.98		18.95	16.995	16.585	29.115		SHexCer 18:1;O2/18:0(2OH)	20.0091	10.6458	4.02372	7	17.275	5.39652	1.55784	12	N (CON)			60.5	0.5587	0.977505	-13.6642
	SHexCer 18:1;O2/20:0(2OH)	61.87	42.39	108.755	88.105	47.555	37.58	31.18		59.86	27.465	71.525	45.35	49.94	32.29	36.885	33.625	86.335	37.31	37.945	46.8	61.86		73.02	50.61	66.78	80.56		SHexCer 18:1;O2/20:0(2OH)	59.6336	28.7742	10.8756	7	53.6683	19.3428	5.58378	12	Y	0.261	21.09		0.802897	0.99983	-10.0032
	SHexCer 18:1;O2/22:0(2OH)	246.3	198.25	458.4	483.9	207	140.9	89.25		257.3	134.2	394.5	160.25	170.5	120.9	91.105	106.65	425.3	124.4	134.1	184.4	248.2		215.3	169.3	202.65	307.7		SHexCer 18:1;O2/22:0(2OH)	260.571	152.557	57.6611	7	194.167	96.5725	27.8781	12	N (HD)			54	0.3259	0.974716	-25.4841
	SHexCer 18:1;O2/23:0(2OH)	450.15	356.05	839	1231.5	434.15	341.05	186.1		501.55	300.15	710.4	314.45	318.5	222.75	166	177.65	760.55	214.8	223.05	350.7	432.65		402.8	252.95	401.6	453.85		SHexCer 18:1;O2/23:0(2OH)	548.286	361.717	136.716	7	338.279	168.829	48.7368	12	N (CON/HD)			45	0.124	0.887604	-38.3024
	SHexCer 18:1;O2/24:0(2OH)	1111	951.5	2030	2506	1126.9	771.6	545.95		1261.5	638.15	1465.5	810.3	684.1	547	349.05	438.5	1719	493.15	536.7	647	971.4		921.4	570.95	832.8	1086.25		SHexCer 18:1;O2/24:0(2OH)	1291.85	709.672	268.231	7	759.433	380.113	109.729	12	N (HD)			36	0.0387	0.580544	-41.2135	*
	SHexCer 18:1;O2/24:1(2OH)	1043.75	865.1	2202.5	2728	1019.55	651.8	397.55		1096	653.6	1649	607.6	667.2	616.2	494.4	445.75	1927.5	617.1	618.9	1093.5	909.7		1034	894.4	943.1	1104.7		SHexCer 18:1;O2/24:1(2OH)	1272.61	857.95	324.275	7	891.604	400.527	115.622	12	N (HD)			60	0.5137	0.977505	-29.9388
	Total Glycosphingollipid	11841.5	15665	33084.4	24459.9	16846.8	9908.81	5244.96		26659.3	10226.8	19497.1	6357.5	7805.73	6658.84	4440.65	5417.37	15578.3	6388	7036.79	7532.65	12700		12606.7	8305.19	8572.48	19618.1		Total Glycosphingollipid	16721.6	9404.76	3554.67	7	9571.25	4586.53	1324.02	12	Y	2.116	16.56		0.0887	0.748387	-42.7613
	Total Hex-Cer	6910.7	10803.6	22691.7	13920.2	11693.9	6415.6	3102.63		20200.7	6739.68	12333	3351.25	4515.26	4007.59	2364.88	3257.89	8076.35	3864.67	4369.6	4101.44	8080.9		8135.34	5207.93	4824.91	13305		Total Hex-Cer	10791.2	6397.21	2417.92	7	5799.71	3069.15	885.986	12	Y	2.172	15.87		0.0453	0.727232	-46.2551	*
	Total Hex2Cer	578.366	537.328	987.837	1015.22	571.774	475.48	331.51		893.83	522.556	936.388	287.736	408.616	482.096	607.18	429.431	1078.47	443.146	385.927	558.894	764.243		748.276	505.744	529.826	826.747		Total Hex2Cer	642.502	259.154	97.951	7	613.332	203.639	58.7855	12	Y	0.1632	20.8		0.8711	0.99983	-4.54005
	Total SHexCer	1421.29	1896.18	3730.26	2452.86	1730	1062.83	551.525		2373.82	1199.77	1918.69	765.953	981.061	618.221	314.17	516.77	1479.54	581.417	716.245	530.699	1216.03		1057.64	636.312	754.231	2424.15		Total SHexCer	1834.99	1033.06	390.459	7	903.785	581.171	167.77	12	N (HD)			29	0.0121	0.280017	-50.7472	*
	Total SHexCer (OH)	2931.17	2427.97	5674.62	7071.56	2851.18	1954.9	1259.3		3190.95	1764.78	4309.1	1952.57	1900.8	1550.94	1154.43	1213.28	4943.91	1498.77	1565.02	2341.62	2638.79		2665.47	1955.2	2463.51	3062.17		Total SHexCer (OH)	3452.96	2112.32	798.382	7	2254.43	1052.21	303.745	12	Y	1.448	18.04		0.1649	0.946775	-34.7102
	Total Combined SHexCer	4352.46	4324.15	9404.89	9524.42	4581.18	3017.73	1810.82		5564.77	2964.55	6227.8	2718.52	2881.86	2169.16	1468.6	1730.05	6423.45	2080.19	2281.26	2872.32	3854.82		3723.11	2591.52	3217.75	5486.33		Total Combined SHexCer	5287.95	3012.33	1138.55	7	3158.21	1510.47	436.034	12	Y	1.911	17.98		0.0721	0.807305	-40.2753

## Sheet: 2. Putamen
		control	control	control	control	control	control	control	control	control	control	control	control	control	HD	HD	HD	HD	HD	HD	HD	HD	HD	HD	HD	HD	HD
		putamen	putamen	putamen	putamen	putamen	putamen	putamen	putamen	putamen	putamen	putamen	putamen	putamen	putamen	putamen	putamen	putamen	putamen	putamen	putamen	putamen	putamen	putamen	putamen	putamen	putamen
	Age at Death	78.3	69.1	63.6	81	64.1	63.9	69.4	75.6	59	67.3	74.8	68.3	60.4	77	68.7	61.1	81.1	66.6	73.9	62.3	57.2	66.7	72.2	70.7	51.5	51.5
	Post-Mortem Interval	46	34	54.5	36.5	24	32	24	46	30	30	61.5	71.5	49	8.5	72	17	50.5	37	26.5	21.5	22	18.5	22	70	63.5	63.5															Below 0.01
	Brain pH	6.54	6.31	6.51	6.56	6.56	6.47	6.27	6.57	6.84	6.23	6.24	6.34	6.23	6.57	6.32	6.54	6.23	6.26	6.31	6.62	6.22	6.21	6.43	6.16	6.54	6.54
	CAG														41	41	43	40	43	40	43	44	45	43	42	41	43
	Gender	M	M	M	M	M	M	M	M	F	F	F	F	F	M	M	M	M	M	M	M	F	F	F	F	F	F
																															CONTROL				HD
	Ceramide Synthase Expression	control	control	control	control	control	control	control	control	control	control	control	control	control	HD	HD	HD	HD	HD	HD	HD	HD	HD	HD	HD	HD	HD				Mean	SD	SEM	N	Mean	SD	SEM	N	Normality	t ratio	df	Mann Whitney U Rank	p	q	% DIF	Unadjusted Sig.
	Ceramide Synthase 1 (β-actin)	0.480545	0.968922	0.43323	11.3619	0.202483	21.74172566*	2.91795	21.6761402*	1.56792	1.87802	1.23018	1.13638	0.672443	14.6381	0.567474	2.41974	1.74527	2.01682	3.75218	0.200677	0.264293	0.18062	1.12064	0.911122	0.00785634	0.287897			Ceramide Synthase 1 (β-actin)	2.07727	3.17464	0.957189	11	2.16251	3.90684	1.08356	13	N (CON/HD)			61	0.347	0.490424	4.10341			(Excluded for HouseKeeper)
	Ceramide Synthase 2 (β-actin)	1.04113	1.14665	1.02378	1.035	1.02456	1.10854	0.957808	1.03975	0.888181	0.928433	1.136	1.00807	0.770768	1.11824	1.13366	1.40789	1.00532	1.19097	0.759251	0.981396	1.03292	0.930914	0.92226	1.05978	0.824087	1.06298			Ceramide Synthase 2 (β-actin)	1.00836	0.103504	0.028707	13	1.03305	0.165632	0.0459381	13	Y	0.4527	20.13		0.6533	0.64044	2.4488
	Ceramide Synthase 1 (GAPDH)	0.521402	0.64494	0.647184	18.561*	0.343627	14.252*	4.34045	12.4294	1.85202	1.6368	1.53804	1.33573	0.71787	12.131*	0.37586	1.00692	1.11274	1.61328	1.9645	0.101962	0.18944	0.116131	0.67405	0.59676	0.00900495	0.134972			Ceramide Synthase 1 (GAPDH)	2.36431	3.51906	1.06104	11	0.657968	0.643057	0.185634	12	N (CON)			43	0.0439	0.361737	-72.1709	*		(Excluded for HouseKeeper)
	Ceramide Synthase 2 (GAPDH)	1.18843	1.09707	1.24545	1.035	1.02456	1.10854	0.957808	1.03975	0.888181	0.928433	1.136	1.00807	0.770768	1.34112	1.01723	1.23476	1.01988	1.19097	0.759251	0.981396	1.03292	0.930914	0.92226	1.05978	0.824087	1.06298			Ceramide Synthase 2 (GAPDH)	1.03293	0.128057	0.0355167	13	1.02904	0.159782	0.0443155	13	Y	0.06908	22.9		0.946	0.837647	-0.376202
																															CONTROL				HD
	nmol lipid per mg tissue	control	control	control	control	control	control	control	control	control	control	control	control	control	HD	HD	HD	HD	HD	HD	HD	HD	HD	HD	HD	HD	HD				Mean	SD	SEM	N	Mean	SD	SEM	N	Normality	t ratio	df	Mann Whitney U Rank	p	q	% DIF	Unadjusted Sig.
	Cer 18:1;O2/16:0		0.005238		0.007727	0.008164	0.004728	0.007008	0.004597	0.005103	0.005948	0.004734	0.005909	0.00612	0.009222	0.013364	0.007866	0.008528	0.007912	0.007539	0.01124	0.010816	0.013698	0.017169	0.01353	0.003348	0.011764			Cer 18:1;O2/16:0	0.008164	0.00123425	0.000372139	11	0.0104612	0.00357524	0.000991593	13	Y	4.261	15.27		0.0006	0.004786	28.1385	***
	Cer 18:1;O2/18:0		0.141881		0.194064	0.149493	0.1304	0.152492	0.126976	0.167509	0.177858	0.176922	0.146107	0.183392	0.174838	0.201475	0.243152	0.168545	0.111746	0.137409	0.214721	0.157896	0.29704	0.377822	0.176675	0.086572	0.155039			Cer 18:1;O2/18:0	0.149493	0.0223805	0.00674798	11	0.192533	0.0779566	0.0216213	13	Y	1.487	14.29		0.1584	0.316901	28.7907
	Cer 18:1;O2/19:0		0.004183		0.002491	0.002821	0.002152	0.001742	0.001968	0.002767	0.002373	0.00307	0.00276	0.0022		0.003661	0.004813	0.002407		0.002252	0.003341	0.002344	0.003571	0.004763	0.002744	0.003188	0.002362			Cer 18:1;O2/19:0	0.002821	0.000662445	0.000199735	11	0.00322236	0.000926277	0.000279283	11	N (CON)			36	0.1164	0.476071	14.2277
	Cer 18:1;O2/20:0		0.014246		0.013591	0.061664	0.013976	0.014109	0.011863	0.014638	0.015381	0.015133	0.013727	0.01512	0.015479	0.018407	0.015036	0.016146	0.011798	0.012617	0.016295	0.012736	0.02081	0.020025	0.013085	0.00937	0.009921			Cer 18:1;O2/20:0	0.061664	0.0143503	0.00432678	11	0.0147481	0.00359662	0.000997522	13	N (CON)			70	0.9547	0.979515	-76.0832
	Cer 18:1;O2/21:0		0.005437		0.003682	0.002933	0.002296	0.002156	0.001944	0.00425	0.003157			0.003992		0.005915	0.005786	0.004008	0.004035	0.00187	0.003085	0.003576	0.003452	0.002746	0.002855	0.001797				Cer 18:1;O2/21:0	0.002933	0.0011403	0.0003801	9	0.00355682	0.00135236	0.000407752	11	Y	0.4342	17.96		0.6713	0.64044	21.2689
	Cer 18:1;O2/22:0		0.007873		0.005091	0.007239	0.00452	0.005172	0.004298	0.008991	0.006239	0.009883	0.004835	0.007136	0.015974	0.006729	0.008723	0.007715	0.004588	0.004748	0.005713	0.005408	0.00723	0.011254	0.007137	0.005957	0.006654			Cer 18:1;O2/22:0	0.007239	0.00189313	0.0005708	11	0.00752538	0.00309507	0.000858418	13	N (HD)			59	0.494	0.732027	3.95614
	Cer 18:1;O2/22:1		0.009056		0.005918	0.004299	0.005152	0.001633	0.003565	0.006224	0.004784	0.016578	0.003686	0.005576	0.014188	0.009356	0.016536	0.005041	0.003193	0.004983	0.006411	0.00488	0.010246	0.015746	0.006974	0.004167	0.006354			Cer 18:1;O2/22:1	0.004299	0.003961	0.00119429	11	0.00831346	0.00455009	0.00126197	13	N (CON)			47	0.1674	0.476071	93.3813
	Cer 18:1;O2/22:2		0.005071		0.0019	0.005485	0.001608	0.001797	0.001774	0.00475	0.002657	0.006172	0.002405	0.00296	0.006325	0.016542	0.004491	0.002415		0.001704	0.002992	0.003008	0.003048	0.005551	0.002752	0.011232	0.002811			Cer 18:1;O2/22:2	0.005485	0.00170279	0.000513412	11	0.00523925	0.00439926	0.00126996	12	N (HD)			45	0.1693	0.476071	-4.4804
	Cer 18:1;O2/23:0		0.006841		0.004209		0.003952	0.002695	0.003524	0.006207	0.003858	0.009781	0.004157	0.004528	0.013812	0.008381	0.010045	0.00452	0.004009	0.0048	0.005101	0.004448	0.006119	0.011093	0.005932	0.00979	0.005764			Cer 18:1;O2/23:0	0.0049752	0.0020857	0.000659555	10	0.00721646	0.00309583	0.000858629	13	N (CON)			30.5	0.0303	0.361737	45.0487	*
	Cer 18:1;O2/24:0		0.006317		0.004636	0.01044	0.003792	0.002672	0.002613	0.009198	0.004	0.009117	0.003901	0.003752	0.013419	0.008593	0.009036	0.004976	0.004719	0.003904	0.005357	0.003272	0.004516	0.012102	0.007103	0.005174	0.006543			Cer 18:1;O2/24:0	0.01044	0.00282289	0.000851133	11	0.00682415	0.00314538	0.000872372	13	Y	1.097	21.91		0.2871	0.436989	-34.6345
	Cer 18:1;O2/24:1		0.075476		0.054482	0.050075	0.050112	0.017398	0.033702	0.096828	0.045164	0.16593	0.03514	0.052344	0.276214	0.085941	0.177018	0.033919	0.039825	0.038974	0.084806	0.031144	0.076262	0.160907	0.072632	0.0805	0.074638			Cer 18:1;O2/24:1	0.050075	0.0405238	0.0122184	11	0.0948292	0.0704526	0.01954	13	N (CON)/HD)			50	0.2284	0.476071	89.3744
	Cer 18:1;O2/24:2		0.027548		0.019618	0.014821	0.013848	0.005289	0.012742	0.018853	0.021321	0.057539	0.01214	0.016992	0.052291	0.037314	0.063723	0.018016	0.012491	0.01893	0.034178	0.012584	0.042556	0.071602	0.031325	0.014565	0.020465			Cer 18:1;O2/24:2	0.014821	0.013689	0.0041274	11	0.03308	0.0197423	0.00547552	13	N (CON)			42.5	0.0933	0.476071	123.197
	Cer 18:1;O2/25:0		0.003619		0.002982	0.004157	0.002664		0.001476	0.003905	0.002425	0.006641	0.001793	0.00316	0.008479	0.005636	0.008018	0.00213	0.001956	0.002191	0.00624	0.00212	0.00627	0.012534	0.006308	0.002804	0.003992			Cer 18:1;O2/25:0	0.004157	0.0014625	0.000462484	10	0.00528292	0.00318492	0.000883337	13	N (CON)			44	0.208	0.476071	27.085
	Total Ceramide		0.312786		0.320391	0.321591	0.2392	0.214163	0.211042	0.349223	0.295165	0.4815	0.23656	0.307272	0.600241	0.421314	0.574243	0.278366	0.206272	0.241921	0.39948	0.254232	0.494818	0.723314	0.349052	0.238464	0.306307			Total Ceramide	0.321591	0.0771223	0.0232532	11	0.391386	0.163172	0.0452557	13	Y	1.816	17.69		0.0864	0.184735	21.7032
																															CONTROL				HD
		control	control	control	control	control	control	control	control	control	control	control	control	control	HD	HD	HD	HD	HD	HD	HD	HD	HD	HD	HD	HD	HD				Mean	SD	SEM	N	Mean	SD	SEM	N	Normality	t ratio	df	Mann Whitney U Rank	p	q	% DIF	Unadjusted Sig.
	SM 18:1;O2/14:0		0.014175		0.0072	0.013925	0.009712	0.009469	0.009685	0.010664	0.01259	0.008469	0.010843	0.007512	0.034282	0.044746	0.022991	0.012154	0.013947	0.01093	0.027473	0.008824	0.017881	0.02439	0.028547	0.022312	0.024638			SM 18:1;O2/14:0	0.013925	0.00236425	0.000712848	11	0.0225473	0.010107	0.00280317	13	Y	4.202	13.53		0.00079	0.005773	61.9196	***
	SM 18:1;O2/15:0		0.003881		0.002445		0.00256	0.002484	0.002565	0.006103	0.003642	0.004531	0.005339	0.00416	0.014299	0.01272	0.00967	0.005756	0.010877	0.004913	0.01269	0.002944	0.007349	0.008619	0.01206	0.003174	0.010252			SM 18:1;O2/15:0	0.003771	0.00129057	0.000408114	10	0.008871	0.00377421	0.00104678	13	Y	4.542	15.39		0.000543	0.003326	135.243	***
	SM 18:1;O2/16:0		0.303905		0.213382	0.263373	0.1996	0.220641	0.213129	0.295922	0.250597	0.245109	0.274355	0.217304	0.671615	0.496212	0.438152	0.259602	0.411456	0.276139	0.461202	0.218784	0.32704	0.482178	0.507342	0.172543	0.460969			SM 18:1;O2/16:0	0.263373	0.0356792	0.0107577	11	0.39871	0.140026	0.0388362	13	Y	3.809	13.81		0.001888	0.010181	51.3862	**
	SM 18:1;O2/16:1		0.007992		0.005509		0.006576	0.005055	0.006065	0.00775	0.007806	0.00682	0.007157	0.007496	0.021171	0.019424	0.018357	0.009138	0.012965	0.010887	0.018651	0.00864	0.013508	0.017763	0.020778	0.007413	0.018638			SM 18:1;O2/16:1	0.0068226	0.0010135	0.000320497	10	0.0151795	0.00493075	0.00136754	13	Y	5.924	13.28		3.3e-05	0.001039	122.488	***
	SM 18:1;O2/17:0		0.036333		0.023209	0.033866	0.022688	0.032734	0.030153	0.044526	0.029694	0.032297	0.044537	0.02812	0.085598	0.087653	0.083134	0.042366	0.068404	0.042165	0.070721	0.030512	0.053635	0.087932	0.091444	0.026348	0.071047			SM 18:1;O2/17:0	0.033866	0.00722006	0.00217693	11	0.0646892	0.0231253	0.00641381	13	Y	4.744	14.68		0.000218	0.003326	91.015	***
	SM 18:1;O2/18:0		2.5981		2.02832	2.32913	2.30716	2.51216	2.51173	3.19935	2.34562	2.7182	2.7216	2.5485	4.25426	0.00682	4.30716	2.60871	3.46525	2.41417	3.35164	2.30624	2.71479	4.5479	3.02057	2.07863	2.44587			SM 18:1;O2/18:0	2.32913	0.300244	0.0905269	11	2.88631	1.19109	0.330349	13	Y	1.043	13.78		0.344543	0.436989	23.9219
	SM 18:1;O2/18:1		0.265421		0.184427	0.176507	0.27116	0.244242	0.238798	0.309362	0.236425	0.233945	0.238132	0.210064	0.443214	0.478483	0.504759	0.303268	0.424289	0.289261	0.546969	0.268256	0.41273	0.517805	0.451624	0.23821	0.360535			SM 18:1;O2/18:1	0.176507	0.0379819	0.011452	11	0.403031	0.101852	0.0282488	13	Y	5.443	15.76		4.2e-05	0.001039	128.337	***
	SM 18:1;O2/19:0		0.04046		0.029518	0.037769	0.025736	0.040875	0.033161	0.04881	0.031948	0.042023	0.043884	0.033008	0.059282	0.052339	0.0595	0.038073	0.051904	0.039922	0.047907	0.02688	0.03954	0.056381	0.041068	0.028717	0.036772			SM 18:1;O2/19:0	0.037769	0.006919	0.00208616	11	0.0444835	0.0109182	0.00302815	13	Y	2.03	20.56		0.063243	0.134655	17.7777
	SM 18:1;O2/20:1		0.035571		0.024418	0.023791	0.03124	0.039922	0.032194	0.037284	0.032284	0.031195	0.037421	0.035272	0.03094	0.019458	0.031107	0.040748	0.030675	0.037243	0.030643	0.020712	0.023421	0.027466	0.028906	0.026565	0.019228			SM 18:1;O2/20:1	0.023791	0.00512866	0.00154635	11	0.0282394	0.00649871	0.00180242	13	Y	1.919	21.92		0.074258	0.154855	18.6978
	SM 18:1;O2/21:0		0.014873		0.0115		0.008992	0.009703	0.01004	0.01356	0.009687	0.017352	0.013793	0.011408	0.017709	0.010119	0.015509	0.013398	0.010781	0.013	0.011388	0.009024	0.013952	0.015729	0.014043	0.006884	0.011134			SM 18:1;O2/21:0	0.0120908	0.00271989	0.000860106	10	0.0125131	0.00299313	0.000830146	13	Y	0.3401	20.28		0.730798	0.687386	3.49255
	SM 18:1;O2/22:0		0.077548		0.061455	0.054791	0.056112	0.046227	0.049637	0.107595	0.058254	0.113578	0.07486	0.091616	0.145957	0.078008	0.096161	0.073268	0.079096	0.066713	0.073225	0.063016	0.080071	0.092661	0.081017	0.057428	0.075268			SM 18:1;O2/22:0	0.054791	0.0233078	0.00702758	11	0.0816838	0.0220395	0.00611266	13	N (HD)			47	0.1674	0.476071	49.0825
	SM 18:1;O2/22:1		0.04246		0.025736	0.026694	0.026936	0.011438	0.022677	0.038905	0.024194	0.047875	0.020769	0.02856	0.114051	0.059186	0.096313	0.031846	0.035158	0.035017	0.063682	0.0238	0.064468	0.097966	0.064803	0.023623	0.050906			SM 18:1;O2/22:1	0.026694	0.010462	0.00315441	11	0.0585245	0.0295252	0.00818882	13	Y	3.391	15.42		0.004421	0.017712	119.242	**
	SM 18:1;O2/23:0		0.072389		0.039891	0.052813	0.038728	0.016297	0.032419	0.085121	0.044746	0.105266	0.037653	0.054536	0.172325	0.065364	0.120518	0.044829	0.035211	0.037504	0.060984	0.043088	0.075063	0.106983	0.062231	0.037275	0.049685			SM 18:1;O2/23:0	0.052813	0.0256726	0.00774057	11	0.0700815	0.0405037	0.0112337	13	N (HD)			54	0.3311	0.573338	32.6975
	SM 18:1;O2/23:1		0.064833		0.045645	0.040821	0.038568	0.016484	0.030202	0.06594	0.041104	0.082922	0.045174	0.043512	0.192778	0.094559	0.153554	0.049642	0.042921	0.054965	0.106186	0.038232	0.114381	0.15689	0.095915	0.034804	0.059724			SM 18:1;O2/23:1	0.040821	0.0182801	0.00551165	11	0.0918885	0.0513634	0.0142456	13	Y	2.95	15.44		0.011501	0.035266	125.101	*
	SM 18:1;O2/24:0		0.167302		0.094455	0.100746	0.092088	0.038289	0.058863	0.240638	0.095709	0.260523	0.083405	0.127712	0.341282	0.100593	0.224	0.083504	0.068728	0.07573	0.069829	0.085224	0.18154	0.231508	0.091872	0.084855	0.109504			SM 18:1;O2/24:0	0.100746	0.0711335	0.0214475	11	0.134475	0.0843799	0.0234028	13	N (HD)			69	0.9095	0.972642	33.4788
	SM 18:1;O2/24:1		1.2949		0.837227	0.952037	0.751144	0.233281	0.632806	1.33527	0.771254	1.90897	0.662198	0.96936	3.95092	1.29759	2.33119	0.733154	0.589921	0.867191	1.38495	0.613064	1.65134	2.6593	1.25788	0.722551	0.867906			SM 18:1;O2/24:1	0.952037	0.443597	0.13375	11	1.45592	0.989938	0.274559	13	N (HD)			53	0.3031	0.573338	52.9269
	SM 18:1;O2/24:2		0.080246		0.045273	0.037284	0.0384	0.014789	0.041298	0.058466	0.031381	0.064242	0.035025	0.050728	0.123744	0.059619	0.099429	0.044163	0.027596	0.05033	0.09245	0.040544	0.07627	0.114814	0.06812	0.034116	0.052764			SM 18:1;O2/24:2	0.037284	0.0177224	0.0053435	11	0.0679968	0.0311852	0.00864921	13	Y	2.243	19.49		0.043229	0.111075	82.3754	*
	SM 18:1;O2/25:0		0.067627		0.0344	0.030873	0.032808	0.015016	0.024815	0.076483	0.044448	0.082078	0.03519	0.043008	0.135855	0.052186	0.091875	0.03665	0.037798	0.032791	0.033302	0.031696	0.081056	0.107881	0.047991	0.030877	0.039858			SM 18:1;O2/25:0	0.030873	0.0217699	0.00656389	11	0.0584474	0.0344312	0.0095495	13	Y	1.227	20.52		0.250465	0.38615	89.3155
	SM 18:1;O2/25:1		0.403603		0.247291	0.238224	0.222528	0.067	0.196226	0.327845	0.266649	0.48318	0.190645	0.239976	0.932359	0.432847	0.73392	0.259317	0.189298	0.311939	0.438775	0.193872	0.644548	0.734195	0.388316	0.177942	0.269299			SM 18:1;O2/25:1	0.238224	0.111174	0.0335202	11	0.438971	0.246677	0.068416	13	Y	2.321	17.26		0.039294	0.108218	84.2683	*
	SM 18:1;O2/26:0		0.017937		0.007245		0.009328		0.005129	0.02406	0.010993	0.018852	0.008364	0.008312	0.028239	0.017093	0.020848	0.008366	0.012105	0.008304	0.001651	0.008448	0.017643	0.02561	0.015675	0.008435	0.010669			SM 18:1;O2/26:0	0.0122467	0.00644098	0.00214699	9	0.0140835	0.00765481	0.00212306	13	Y	0.6066	19.07		0.562562	0.589529	14.999
	SM 18:1;O2/26:1		0.230254		0.121645	0.145896	0.111896	0.040336	0.083831	0.21069	0.155799		0.116248	0.128744	0.487581	0.201941	0.333964	0.125122	0.128974	0.149165	0.168946	0.107672	0.301183	0.338237	0.183453	0.089014	0.148205			SM 18:1;O2/26:1	0.145896	0.0558111	0.017649	10	0.212574	0.117595	0.0326151	13	Y	2.105	18		0.067167	0.134655	45.7022
	SM 18:1;O2/26:2		0.022476		0.012182		0.012096	0.003531	0.010258	0.017526	0.012933	0.023336	0.009223	0.013984	0.038906	0.023864	0.036268	0.019057	0.011219	0.015365	0.024496	0.013864	0.035429	0.038517	0.027068	0.010377	0.024945			SM 18:1;O2/26:2	0.0137545	0.00601225	0.00190124	10	0.0245673	0.0102921	0.00285451	13	Y	3.159	19.82		0.007674	0.020113	78.6129	**
	Total Sphingomyelin		5.86229		4.10237	4.55854	4.31606	3.61998	4.27568	6.56186	4.51776	6.53076	4.71582	4.9029	12.2964	3.71083	9.82838	4.84213	5.75857	4.84364	7.09776	4.16334	6.94684	10.4907	6.60073	3.92209	5.21781			Total Sphingomyelin	4.55854	0.982287	0.296171	11	6.59378	2.71762	0.753732	13	Y	2.084	15.55		0.0641	0.134655	44.6467
																															CONTROL				HD
	pmol lipid per mg protein	control	control	control	control	control	control	control	control	control	control	control	control	control	HD	HD	HD	HD	HD	HD	HD	HD	HD	HD	HD	HD	HD			pmol/mg protein	Mean	SD	SEM	N	Mean	SD	SEM	N	Normality	t ratio	df	Mann Whitney U Rank	p	q	% DIF	Unadjusted Sig.
	Hex-Cer 18:1;O2/16:0		256	487.45	105.5	121.15	43.79	68.455	244.7	89.305	89.26	201.1	121.45	50.985	197.6	257.8	214.45	75.07	199.55	139.35	111.27	256.3	178.65	227.2	181.3	79.095	217.5			Hex-Cer 18:1;O2/16:0	156.595	126.096	36.4006	12	179.626	61.2083	16.9761	13	N (CON)			55	0.2305	0.476071	14.7069
	Hex-Cer 18:1;O2/18:0		10082	15755	3392	3390.5	952.15	1396.5	7393.5	2231	1898.5	6182	2782	1130	3233.5	5645	5386	1486	4730.5	2034	2268.5	5344	4816	6187	3898	1692	3518			Hex-Cer 18:1;O2/18:0	4715.43	4465.83	1289.18	12	3864.5	1620.64	449.485	13	N (CON)			70	0.6885	0.854271	-18.0456
	Hex-Cer 18:1;O2/20:0		733.8	1235	289.45	301.85	103.5	164.05	480.6	253.35	193.85	433.4	232.9	159.25	285.1	441.15	338.25	148.8	349.35	253.95	188.45	573.15	466.1	379.15	291.45	178.4	319.8			Hex-Cer 18:1;O2/20:0	381.75	320.169	92.4248	12	324.085	121.671	33.7454	13	N (CON)			70	0.6885	0.854271	-15.1055
	Hex-Cer 18:1;O2/22:0		2091	3129.5	504.4	568.8	172.2	247.85	1005.45	433.8	336.25	922.8	386.3	207.45	581.75	1100.5	687.7	226.3	702.1	344.5	331.2	1258	960.05	655.45	496.5	263.5	461.05			Hex-Cer 18:1;O2/22:0	833.817	896.867	258.903	12	620.662	322.685	89.4968	13	N (CON)			71	0.7283	0.854271	-25.5638
	Hex-Cer 18:1;O2/23:0		3072	4385.5	735.75	948.75	243.6	393.25	1610.5	703.3	583.45	1306	604.2	292.75	993.45	1962	1286	368.65	1169	564.05	569.65	2036.5	1506	1119	898.45	448.05	829.35			Hex-Cer 18:1;O2/23:0	1239.92	1259.93	363.709	12	1057.7	536.581	148.821	13	N (CON)			70	0.6885	0.854271	-14.6959
	Hex-Cer 18:1;O2/24:0		7935	10740	1333.5	2031.5	519.05	819.7	2599	1487	1281.5	2761	1228	549.45	1855	3661.5	2406.5	658.75	2348.5	1051.3	1072.5	3711.5	2821.5	1938	1663.5	889.1	1702.5			Hex-Cer 18:1;O2/24:0	2773.72	3203.36	924.732	12	1983.09	986.053	273.482	13	N (CON)			71	0.7283	0.854271	-28.5045
	Hex-Cer 18:1;O2/24:1		30070	64475	10435	10149.5	2840	4217	24145	6775.5	6514.5	16180	5917.5	2986.5	9786	19000	14420	3239.5	13740	6630	6217.5	20680	15745	12235	10320	4388.5	7241			Hex-Cer 18:1;O2/24:1	15392.1	17666.2	5099.78	12	11049.4	5499.15	1525.19	13	N (CON)			73	0.81	0.892519	-28.2138
	Hex-Cer 18:1;O2/25:0		2314.5	2484	539.75	761.7	216.15	360.7	820.35	649.35	571.8	934.2	471.9	236	781.9	1440.5	935.15	267.1	896.3	481.1	471.55	1427	1117	775.5	734.5	360.05	797.3			Hex-Cer 18:1;O2/25:0	863.367	750.962	216.784	12	806.535	367.784	102.005	13	N (CON)			65	0.4783	0.732027	-6.58261
	Hex-Cer 18:1;O2/26:0		488.75	443.75	117.45	173.9	50.3	82.8	143.9	151.3	132	197.05	103.485	53.29	173.95	295.2	199.5	58.79	197.2	110.75	109.65	329.75	229.35	173.9	160.3	81.34	195.25			Hex-Cer 18:1;O2/26:0	178.165	141.967	40.9824	12	178.072	78.3284	21.7244	13	N (CON)			59.5	0.3544	0.573338	-0.0522241
	Hex-Cer 18:1;O2/26:1		6215	7982	1533	1803.5	519.2	1042	2897	1553.5	1559.5	2401.5	1156	623.4	2213.5	4895	2556	832.95	2707	1608.5	1527.5	4168	2861.5	2349.5	2066	873.85	2014.5			Hex-Cer 18:1;O2/26:1	2440.47	2307.23	666.039	12	2359.52	1159.42	321.566	13	N (CON)			62	0.4059	0.641682	-3.31673
	Hex2Cer 18:1;O2/16:0		51.37	55.05	21.875	32.835	18.94	40.195	51.225	17.07	23.755	29.44	31.02	15.175	50.73	97.515	54.145	34.385	56.325	38.525	38.585	62.44	50.98	52.595	36.29	23.255	50.285			Hex2Cer 18:1;O2/16:0	32.3292	14.1332	4.0799	12	49.6965	17.9949	4.99088	13	N (HD)			35	0.0128	0.361737	53.7204	*
	Hex2Cer 18:1;O2/18:0		442.6	548.15	211.75	285.75	118.3	164.65	597.2	167.35	182.35	228.85	212.1	134.3	287.9	604.65	415.55	176.45	356.2	277	285.5	473.75	382.4	499.6	276.05	168.05	474.35			Hex2Cer 18:1;O2/18:0	274.446	163.322	47.1469	12	359.804	130.441	36.1779	13	Y	1.436	21.07		0.365882	0.316901	31.102
	Hex2Cer 18:1;O2/22:0		69.29	85.005	38.055	34.175	15.22	26.655	74.055	24.915	32.04	39.065	34.06	19.345	39.87	88.715	52.475	39.27	49.89	51.85	40.255	79.9	57.96	39.66	41.16	28.205	53.2			Hex2Cer 18:1;O2/22:0	40.99	22.593	6.52204	12	50.9546	16.9238	4.69381	13	Y	1.242	20.33		0.851916	0.38615	24.3099
	Hex2Cer 18:1;O2/24:0		229.4	262.45	83.5	115	31.885	80.57	209.3	67.825	88.565	90.68	70.005	40.755	98.58	215.15	156.9	101.04	137.6	119.6	91.365	207	168	67.255	80.305	60.46	129.2			Hex2Cer 18:1;O2/24:0	114.161	76.1883	21.9937	12	125.573	49.8497	13.8258	13	Y	0.4392	18.73		0.605117	0.64044	9.99657
	Hex2Cer 18:1;O2/24:1		756.3	1169.5	533.05	520.2	180.1	372.15	1479.5	298.65	502.25	515.85	315.6	253.75	454.65	966.9	708.85	608.95	657.1	792.55	604.4	896.45	735.3	321.05	430	357.3	567.75			Hex2Cer 18:1;O2/24:1	574.742	388.696	112.207	12	623.173	198.723	55.1159	13	N (CON)			54	0.2051	0.476071	8.42664
	Hex2Cer 18:1;O2/25:0		122.7	116.25	42.045	59.31	15.335	40.565	105.7	34.935	45.44	50.145	31.175	21.1	53.46	119.4	82.84	48.125	69.535	69.93	56.925	104.7	80	34.51	39.905	30.1	59.34			Hex2Cer 18:1;O2/25:0	57.0583	36.9975	10.6803	12	65.29	26.4813	7.34458	13	Y	0.6345	19.8		0.779735	0.587255	14.4268
	Hex2Cer 18:1;O2/26:0		28.495	19.715	9.8085	11.763	4.653	9.5425	19.37	9.4795	16.55	10.8	8.2485	5.959	11.732	25.03	16.235	11.122	16.92	17.95	13.105	23.99	17.255	7.6725	11.78	8.703	15.06			Hex2Cer 18:1;O2/26:0	12.8653	6.88131	1.98646	12	15.1196	5.26989	1.4616	13	Y	0.9117	20.6		0.868018	0.436989	17.5218
	Hex2Cer 18:1;O2/26:1		254.9	317.35	141.15	148.5	40.55	118.2	370.3	92.595	152.8	142.7	103.35	59.275	155.65	402.15	252.25	181.6	227.4	245.3	220.2	324.55	224.7	107.2	154	96.065	190.3			Hex2Cer 18:1;O2/26:1	161.806	101.222	29.2202	12	213.951	83.8292	23.25	13	Y	1.396	21.46		0.611725	0.321561	32.2271
	SHexCer 18:1;O2/16:0		13.855	20.615	7.6635	9.27	5.266	9.332	19.54	6.5	6.265	11.95	8.983	6.0235	9.0665	14.39	12.145	6.9095	12.3215	9.6555	8.8555	15.105	9.8475	12.825	9.513	6.68	14.52			SHexCer 18:1;O2/16:0	10.4386	5.15171	1.48717	12	10.9103	2.82984	0.784856	13	Y	0.2729	16.77		0.835408	0.71655	4.51905
	SHexCer 18:1;O2/18:0		757.9	1085.85	256.95	221.1	99.71	131.5	770.55	144.85	155.2	490.55	232.6	95.4	223.75	441.4	376.3	128.8	353.2	173.95	177.6	663.1	293.45	494.35	369.85	149.65	375.85			SHexCer 18:1;O2/18:0	370.18	329.447	95.103	12	324.712	155.348	43.0857	13	Y	0.4354	15.38		0.297642	0.64044	-12.2828
	SHexCer 18:1;O2/20:0		204.9	288.8	64.075	51.44	19.035	32.415	206.7	34.655	30.3	98.485	37.755	28.4	47.675	123.7	61.02	31.75	73.745	46.61	35.115	116.95	78.93	91.975	48.37	32.57	56.335			SHexCer 18:1;O2/20:0	91.4133	90.4799	26.1193	12	64.9804	30.549	8.47276	13	Y	0.9626	13.3		0.174881	0.436989	-28.9159
	SHexCer 18:1;O2/22:0		627	837.15	204	239.45	82.12	118	456.75	181.3	152.95	379	113.95	108.925	180.7	373.15	236.5	129.85	250.4	158.6	110.495	437.9	317.4	223.4	146.65	131.6	191.1			SHexCer 18:1;O2/22:0	291.716	238.511	68.8522	12	222.134	100.43	27.8542	13	Y	0.9369	14.54		0.172449	0.436989	-23.8526
	SHexCer 18:1;O2/23:0		1193	1422.5	272.75	313	106.275	169.95	800.1	221.65	218.5	557.15	185.2	121.45	286.25	696.9	392.6	180.05	406.3	203.6	184.9	651.3	446.8	323.9	203.1	169.8	281.35			SHexCer 18:1;O2/23:0	465.127	443.096	127.911	12	340.527	174.498	48.3969	13	Y	0.9112	14.11		0.179566	0.436989	-26.7884
	SHexCer 18:1;O2/24:0		3909.5	4450	801.6	1215	321.85	597.25	1899.5	806.4	666.35	1677	577.35	367.05	948.9	2144.5	1280	526.3	1253	574.1	557.7	2081.5	1352	879.5	693.45	590.7	984.15			SHexCer 18:1;O2/24:0	1440.74	1373.11	396.384	12	1066.6	545.318	151.244	13	N (CON)			77	0.9787	0.988484	-25.9685
	SHexCer 18:1;O2/24:1		3088	4955	1226	1230	386.8	652.5	3377	840.45	788.15	2036	709.4	532	1036.65	2177.5	1391	619.5	1548	809.4	728	2145	1645	1156.5	892.85	640.95	801.05			SHexCer 18:1;O2/24:1	1651.77	1433.43	413.796	12	1199.34	540.916	150.023	13	Y	1.028	13.86		0.153181	0.436989	-27.3909
	SHexCer 18:1;O2/18:0(2OH)		49.585	59.36	43.005	33.08	14.46	19.1	150.65	15.025	22.925	43.895	45.29	13.205	37.835	77.94	66.545	34.64	48.555	35.77	56.87	57.96	36.84	97.275	57.125	21.845	47.48			SHexCer 18:1;O2/18:0(2OH)	42.465	37.489	10.8221	12	52.0523	20.3237	5.63677	13	N (CON)			47	0.0948	0.476071	22.577
	SHexCer 18:1;O2/20:0(2OH)		87.32	102.5	99.8	97.385	44.8	74.26	188.25	58.54	75.16	103.215	121.75	69.265	96.8	160.45	112.1	95.685	99.67	124.3	135.9	146.05	85.615	148.1	130.9	80.555	132.45			SHexCer 18:1;O2/20:0(2OH)	93.5204	36.8433	10.6358	12	119.121	25.7923	7.15349	13	N (CON)			40	0.0332	0.361737	27.3745	*
	SHexCer 18:1;O2/22:0(2OH)		698.4	898.55	566.35	556.3	196	342.75	1674.5	306.2	370.85	679.75	388.45	256.35	545.8	1121.5	770.9	517.9	653	629.5	547.15	1021.15	732.55	895.55	590.65	384	524.8			SHexCer 18:1;O2/22:0(2OH)	577.871	403.165	116.384	12	687.265	214.672	59.5392	13	N (CON)			51	0.1519	0.476071	18.9306
	SHexCer 18:1;O2/23:0(2OH)		2148	2637.5	1073	1264.5	366.65	761.3	4899.5	556.35	873.3	1513	720.85	467.6	1146	3071	1623	1027.3	1444.5	1045.5	1261	1886.5	1506	1942.5	1039.45	713.85	960.6			SHexCer 18:1;O2/23:0(2OH)	1440.13	1288.12	371.847	12	1435.94	613.166	170.062	13	N (CON/HD)			61	0.376	0.621459	-0.290995
	SHexCer 18:1;O2/24:0(2OH)		3510.5	4393	2263	2871.5	760.55	1776	6021.5	1505	1775.5	3104.5	1654.5	940.95	2736	5376	3494.5	2097.5	3316	2399	2877.5	4360	3224	3509	2529	1532	2406.5			SHexCer 18:1;O2/24:0(2OH)	2548.04	1529.94	441.654	12	3065.92	1003.4	278.292	13	Y	0.9921	18.76		0.668354	0.436989	20.3247
	SHexCer 18:1;O2/24:1(2OH)		3468.5	4972	3058	3173	764.05	1765	10600	1268	1897.5	3322	1827.5	1107	3025	6039.5	4576.5	2612	3505	3187.5	4108	4436.5	3334.5	4939	3489.5	1855	2391.5			SHexCer 18:1;O2/24:1(2OH)	3101.88	2655.68	766.628	12	3653.81	1143.53	317.158	13	N (CON)			45	0.0768	0.476071	17.7934
	Total Glycosphingollipid		84969.6	139813	30003.2	32733.7	9252.49	16094.2	75311.2	20985.1	21237.3	46643.1	20432.9	10952.4	31574.7	63036.1	44561.9	16571	41574.2	24227.7	25007.2	59976	45480.7	41883.1	31979.9	16335.2	28003.4			Total Glycosphingollipid	42369.1	39101.9	11287.7	12	36170.1	14881.8	4127.46	13	N (CON)			68	0.6141	0.854271	-14.6309
	Total Hex-Cer		63258.1	111117	18985.8	20251.2	5659.94	8792.31	41340	14327.4	13160.6	31519	13003.7	6289.08	20101.8	38698.6	28429.6	7361.91	27039.5	13217.5	12867.8	39784.2	30701.1	26039.7	20710	9253.89	17296.2			Total Hex-Cer	28975.4	30812.1	8894.69	12	22423.2	10473.1	2904.7	13	N (CON)			72	0.7689	0.873648	-22.6128
	Total Hex2Cer		1955.06	2573.47	1081.23	1207.53	424.983	852.528	2906.65	712.819	1043.75	1107.53	805.559	549.659	1152.57	2519.51	1739.24	1200.94	1570.97	1612.71	1350.34	2172.78	1716.6	1129.54	1069.49	772.138	1539.48			Total Hex2Cer	1268.4	791.858	228.59	12	1503.56	474.361	131.564	13	Y	0.8915	17.71		0.3848	0.436989	18.5403
	Total SHexCer		9794.15	13059.9	2833.04	3279.26	1021.06	1710.95	7530.14	2235.81	2017.72	5250.14	1865.24	1259.25	2732.99	5971.54	3749.57	1623.16	3896.97	1975.92	1802.67	6110.85	4143.43	3182.45	2363.78	1721.95	2704.36			Total SHexCer	4321.39	3855.87	1113.1	12	3229.2	1502.96	416.845	13	Y	0.9189	14.05		0.3737	0.436989	-25.274
	Total SHexCer (OH)		9962.31	13062.9	7103.15	7995.76	2146.51	4738.41	23534.4	3709.11	5015.23	8766.36	4758.34	2854.37	7587.43	15846.4	10643.5	6385.02	9066.73	7421.57	8986.42	11908.2	8919.51	11531.4	7836.62	4587.25	6463.33			Total SHexCer (OH)	7803.91	5884.8	1698.79	12	9014.11	2930.21	812.695	13	N (CON)			52	0.1683	0.476071	15.5076
	Total Combined SHexCer		19756.5	26122.8	9936.19	11275	3167.57	6449.36	31064.5	5944.92	7032.95	14016.5	6623.58	4113.62	10320.4	21817.9	14393.1	8008.18	12963.7	9397.49	10789.1	18019	13062.9	14713.9	10200.4	6309.2	9167.69			Total Combined SHexCer	12125.3	9010.07	2600.98	12	12243.3	4258.74	1181.16	13	Y	0.04131	15.4		0.9676	0.837647	0.973304

## Sheet: 3. Cerebellum
		control	control	control	control	control	control	control	control	control	control	control	control	control	HD	HD	HD	HD	HD	HD	HD	HD	HD	HD	HD	HD	HD
		cerebellum	cerebellum	cerebellum	cerebellum	cerebellum	cerebellum	cerebellum	cerebellum	cerebellum	cerebellum	cerebellum	cerebellum	cerebellum	cerebellum	cerebellum	cerebellum	cerebellum	cerebellum	cerebellum	cerebellum	cerebellum	cerebellum	cerebellum	cerebellum	cerebellum	cerebellum
	Age at Death	78.3	69.1	63.6	81	64.1	63.9	69.4	75.6	59	67.3	74.8	68.3	60.4	77	68.7	61.1	81.1	66.6	73.9	62.3	57.2	66.7	72.2	70.7	51.5	51.5
	Post-Mortem Interval	46	34	54.5	36.5	24	32	24	46	30	30	61.5	71.5	49	8.5	72	17	50.5	37	26.5	21.5	22	18.5	22	70	63.5	63.5
	Brain pH	6.54	6.31	6.51	6.56	6.56	6.47	6.27	6.57	6.84	6.23	6.24	6.34	6.23	6.57	6.32	6.54	6.23	6.26	6.31	6.62	6.22	6.21	6.43	6.16	6.54	6.54
	CAG														41	41	43	40	43	40	43	44	45	43	42	41	43																	Below 0.01
	Gender	M	M	M	M	M	M	M	M	F	F	F	F	F	M	M	M	M	M	M	M	F	F	F	F	F	F
																														CONTROL				HD
	nmol lipid per mg tissue	control	control	control	control	control	control	control	control	control	control	control	control	control	HD	HD	HD	HD	HD	HD	HD	HD	HD	HD	HD	HD	HD			Mean	SD	SEM	N	Mean	SD	SEM	N	Normality	t ratio	df	Mann Whitney U Rank	p	q	% DIF	Unadjusted Sig.
	Cer 18:1;O2/16:0	0.003936	0.007458	0.013265	0.0044	0.004659	0.002811	0.006923	0.005015	0.006214	0.007213	0.004967	0.003897	0.00474	0.003915	0.004115	0.003545	0.004475	0.005802		0.005262	0.004992		0.007908	0.0071				Cer 18:1;O2/16:0	0.00580754	0.0026399	0.000732178	13	0.00523489	0.00147627	0.000492089	9	N (CON)			55	0.8446	0.882443	-9.86045
	Cer 18:1;O2/18:0	0.074655	0.053408	0.082531	0.074783	0.073611	0.082757	0.032171	0.083718	0.117954	0.115035	0.0992	0.061254	0.094276	0.091868	0.092792	0.087509	0.10125	0.085252		0.072197	0.116943		0.114225	0.112808				Cer 18:1;O2/18:0	0.0804118	0.0236446	0.00655783	13	0.0972049	0.0152042	0.00506805	9	Y	2.027	19.94		0.0563	0.245304	20.8839
	Cer 18:1;O2/19:0		0.001475	0.002566		0.001817	0.001581				0.001695	0.001683	0.000992		0.001589		0.001679		0.002405		0.001016	0.001959		0.001875					Cer 18:1;O2/19:0	0.001687	0.000470607	0.000177873	7	0.00175383	0.000459991	0.000187791	6	N TOO SMALL			17	0.6282	0.74401	3.96167
	Cer 18:1;O2/20:0	0.007909	0.005408	0.012292	0.006058	0.008825	0.009108	0.007239	0.00984	0.012672	0.01295	0.0103	0.008579	0.012285	0.009101	0.011254	0.009902	0.010108	0.012829		0.008197	0.013574		0.010092	0.0134				Cer 18:1;O2/20:0	0.00949731	0.00251601	0.000697816	13	0.0109397	0.00193814	0.000646048	9	Y	1.515	19.7		0.1452	0.310276	15.187
	Cer 18:1;O2/21:0	0.003245	0.002658	0.004602	0.003017	0.002929	0.001953	0.00141	0.002496	0.002748	0.002156	0.002542	0.003056	0.003358	0.002628	0.002354	0.002366	0.002133	0.00355		0.000926	0.003443		0.00085	0.001758				Cer 18:1;O2/21:0	0.00278231	0.000770708	0.000213756	13	0.00222311	0.000951487	0.000317162	9	Y	1.448	14.86		0.1645	0.317396	-20.0983
	Cer 18:1;O2/22:0	0.003445	0.0045	0.008257	0.002308	0.002508	0.00198	0.00753	0.002145	0.004099	0.004014	0.003225	0.001627	0.003886	0.001636	0.002838	0.001804	0.002317	0.005315		0.00441	0.005451		0.004533	0.005308				Cer 18:1;O2/22:0	0.00380954	0.00203172	0.000563497	13	0.00373467	0.00157947	0.000526489	9	Y	0.1002	19.63		0.9236	0.930387	-1.96538
	Cer 18:1;O2/22:1	0.003364	0.000983	0.002168	0.001333	0.001317	0.003196			0.003267	0.001901	0.003117	0.001198	0.001821	0.002155	0.002523	0.003259	0.002417	0.002036		0.001525	0.003631		0.002092	0.001883				Cer 18:1;O2/22:1	0.00215136	0.000924706	0.000278809	11	0.00239122	0.000669726	0.000223242	9	Y	0.6508	17.76		0.5105	0.567401	11.1491
	Cer 18:1;O2/22:2		0.0008	0.002133		0.004556	0.002108		0.004038	0.001809	0.001511	0.00175			0.00162		0.002107	0.001217	0.001541		0.001148	0.002328		0.001633					Cer 18:1;O2/22:2	0.00233812	0.00128616	0.000454725	8	0.00165629	0.000432207	0.000163359	7	N TOO SMALL			18.5	0.281	0.607519	-29.1618
	Cer 18:1;O2/23:0		0.000975	0.004965							0.002021	0.002233	0.000897		0.001736		0.001446				0.000656	0.001623		0.001383					Cer 18:1;O2/23:0	0.0022182	0.00164887	0.000737399	5	0.0013688	0.000422403	0.000188905	5	N TOO SMALL			8	0.4206	0.607519	-38.2923
	Cer 18:1;O2/24:0	0.002273	0.006292	0.017142	0.001925	0.003484	0.00202	0.005504	0.00374	0.005351	0.005163	0.002908	0.002802	0.002431	0.002395	0.002085	0.002045	0.002333	0.003649		0.003836	0.002574		0.001525	0.0021				Cer 18:1;O2/24:0	0.004695	0.00401827	0.00111447	13	0.00250467	0.000761509	0.000253836	9	N (CON)			30.5	0.0708	0.285703	-46.6525
	Cer 18:1;O2/24:1	0.021555	0.013958	0.023239	0.01105	0.010444	0.025216	0.009932	0.010817	0.025954	0.022277	0.044392	0.009944	0.015463	0.017597	0.017115	0.027384	0.014583	0.027477		0.016926	0.042344		0.015925	0.015008				Cer 18:1;O2/24:1	0.0187878	0.0098824	0.00274088	13	0.0215954	0.00922761	0.00307587	9	N (CON/HD)			41	0.2624	0.607519	14.9442
	Cer 18:1;O2/24:2	0.008591	0.0039	0.007212	0.0034	0.003587	0.010358	0.00135	0.00429	0.008771	0.00739	0.013258	0.002913	0.004602	0.007116	0.0076	0.01183	0.006683	0.005036		0.003639	0.012139		0.005258	0.0062				Cer 18:1;O2/24:2	0.00612477	0.0034434	0.000955028	13	0.00727789	0.00292287	0.00097429	9	Y	0.8272	19.08		0.4085	0.503591	18.8272
	Cer 18:1;O2/25:0			0.005549		0.001294	0.001797		0.001695	0.001832	0.002035	0.002242			0.001504	0.001238	0.001527	0.001317			0.000828	0.001951		0.001433	0.001292				Cer 18:1;O2/25:0	0.00234914	0.00144123	0.000544732	7	0.00138625	0.000316703	0.000111971	8	N TOO SMALL			8.5	0.0002	0.132783	-40.9891	***
	Total Ceramide	0.128973	0.101815	0.185921	0.108274	0.119031	0.144885	0.072059	0.127794	0.190671	0.185361	0.191817	0.097159	0.142862	0.14486	0.143914	0.156403	0.148833	0.154892		0.120566	0.212952		0.168732	0.166857				Total Ceramide	0.138202	0.0398279	0.0110463	13	0.157557	0.0251997	0.0083999	9	Y	1.394	19.91		0.1785	0.317396	14.0048
																														CONTROL				HD
	nmol lipid per mg tissue	control	control	control	control	control	control	control	control	control	control	control	control	control	HD	HD	HD	HD	HD	HD	HD	HD	HD	HD	HD	HD	HD			Mean	SD	SEM	N	Mean	SD	SEM	N	Normality				p	q	% DIF	Sig.
	SM 18:1;O2/14:0	0.014282	0.021433	0.018628	0.008017	0.020294	0.013196	0.009137	0.019634	0.015344	0.019482	0.017617	0.008548	0.013561	0.013457	0.011977	0.014268	0.013942	0.010928		0.007631	0.016762		0.010833	0.013842				SM 18:1;O2/14:0	0.015321	0.00465804	0.00129191	13	0.0126267	0.00262614	0.000875381	9	Y	1.716	19.45		0.133433	0.251919	-17.5859
	SM 18:1;O2/15:0	0.003	0.007642	0.005646			0.002277	0.003966		0.004435	0.003291	0.00265	0.003095	0.001846	0.006093	0.003692	0.00408	0.002942			0.002107	0.003279		0.001942	0.004225				SM 18:1;O2/15:0	0.0037848	0.00174653	0.000552302	10	0.003545	0.00132742	0.000469315	8	Y	0.3352	15.99		0.752674	0.784915	-6.33587
	SM 18:1;O2/16:0	0.175982	0.391642	0.252655	0.118767	0.167857	0.208378	0.149897	0.199	0.243305	0.239879	0.256583	0.157738	0.223634	0.276736	0.192838	0.198098	0.190717	0.241784		0.121828	0.226295		0.123367	0.219517				SM 18:1;O2/16:0	0.214255	0.0687142	0.0190579	13	0.19902	0.0510179	0.017006	9	N (CON)			53	0.7438	0.834657	-7.11075
	SM 18:1;O2/16:1	0.004518	0.027967	0.009628	0.002317	0.003714	0.005223	0.006709	0.006595	0.006763	0.005865	0.007733	0.003437	0.003789	0.004085	0.004846	0.003866	0.006575	0.00718		0.003992	0.007615		0.003633	0.005658				SM 18:1;O2/16:1	0.00725062	0.00653763	0.00181321	13	0.00527222	0.00153578	0.000511926	9	N (CON)			52.5	0.6948	0.824077	-27.2859
	SM 18:1;O2/17:0	0.016864	0.014075	0.019726	0.009708	0.016452	0.018858	0.008051	0.021397	0.022901	0.02061	0.027008	0.016421	0.021593	0.028287	0.0243	0.025241	0.022283	0.028667		0.012566	0.017795		0.014508	0.023483				SM 18:1;O2/17:0	0.0179742	0.00523973	0.00145324	13	0.0219033	0.00575301	0.00191767	9	Y	1.633	16.23		0.112039	0.284489	21.8602
	SM 18:1;O2/18:0	1.7973	1.3833	2.10317	1.35194	1.88414	2.39677	0.533615	2.37485	2.57242	2.50798	2.63757	1.85816	2.99675	2.93681	2.28168	2.33804	2.16886	2.44555		1.19469	2.75093		1.75581	2.37447				SM 18:1;O2/18:0	2.03061	0.665039	0.184449	13	2.24965	0.518364	0.172788	9	Y	0.8667	19.63		0.417862	0.503542	10.7867
	SM 18:1;O2/18:1	0.106291	0.080408	0.110867	0.080317	0.073302	0.147635	0.021419	0.117687	0.161206	0.133305	0.197908	0.090698	0.172886	0.178062	0.164623	0.129839	0.152858	0.148063		0.077902	0.196877		0.090392	0.14675				SM 18:1;O2/18:1	0.114918	0.0477371	0.0132399	13	0.142818	0.0385921	0.012864	9	Y	1.512	19.41		0.161947	0.310276	24.279
	SM 18:1;O2/19:0	0.015655	0.011833	0.018841	0.00935	0.014151	0.014514	0.006385	0.021153	0.018565	0.023511	0.020808	0.016698	0.021179	0.021969	0.0193	0.023339	0.016267	0.016865		0.01209	0.017713		0.011625	0.019683				SM 18:1;O2/19:0	0.0163572	0.00505113	0.00140093	13	0.0176501	0.00399408	0.00133136	9	Y	0.666	19.54		0.529285	0.567401	7.90454
	SM 18:1;O2/20:1	0.009264	0.013033	0.012195	0.005533	0.00823	0.011878	0.00412	0.011137	0.012603	0.012291	0.014708	0.007865	0.014154	0.011442	0.015346	0.014304	0.012142	0.011973		0.010426	0.014262		0.008692	0.0146				SM 18:1;O2/20:1	0.0105393	0.00328205	0.000910277	13	0.0125763	0.00221201	0.000737337	9	Y	1.729	20		0.363242	0.251919	19.3279
	SM 18:1;O2/21:0	0.003491	0.005617	0.00469		0.002095	0.003959		0.001878	0.005267	0.004504	0.002692		0.002992		0.002431	0.003089	0.004075			0.002795	0.004115		0.002508	0.004075				SM 18:1;O2/21:0	0.0037185	0.00130287	0.000412004	10	0.00329829	0.00076892	0.000290624	7	N TOO SMALL			29	0.5837	0.74401	-11.3006
	SM 18:1;O2/22:0	0.035218	0.085442	0.042779	0.021733	0.02373	0.036642	0.062564	0.030626	0.047313	0.040454	0.039792	0.025087	0.038309	0.040674	0.030431	0.042982	0.028975	0.051432		0.047861	0.044639		0.022267	0.032833				SM 18:1;O2/22:0	0.0407453	0.0172579	0.00478647	13	0.0380104	0.00978947	0.00326316	9	N (CON)			55	0.8446	0.882443	-6.71209
	SM 18:1;O2/22:1	0.013355	0.028958	0.014451	0.006117	0.008635	0.017493	0.014778	0.00913	0.017122	0.014355	0.02195	0.007246	0.013228	0.020667	0.015038	0.02108	0.016683	0.024721		0.017697	0.02127		0.0088	0.014				SM 18:1;O2/22:1	0.0143706	0.00625374	0.00173448	13	0.0177729	0.00478591	0.0015953	9	Y	1.439	19.73		0.673147	0.317396	23.6752
	SM 18:1;O2/23:0	0.020836	0.023225	0.015655	0.011525	0.009706	0.032453	0.011265	0.012588	0.028824	0.020887	0.032058	0.012921	0.021154	0.027969	0.022969	0.046598	0.022233	0.023523		0.011574	0.034549		0.01275	0.01615				SM 18:1;O2/23:0	0.019469	0.0079891	0.00221578	13	0.0242572	0.0110912	0.00369706	9	Y	1.112	13.63		0.18477	0.396115	24.5941
	SM 18:1;O2/23:1	0.015291	0.010883	0.014876	0.0068	0.006595	0.019426		0.009977	0.016557	0.014447	0.023792	0.009786	0.012545	0.022147	0.016485	0.030375	0.022075	0.024153		0.011041	0.027623		0.011542	0.013033				SM 18:1;O2/23:1	0.0134146	0.00507071	0.00146379	12	0.0198304	0.00710942	0.00236981	9	Y	2.295	13.78		0.251669	0.245304	47.8275
	SM 18:1;O2/24:0	0.060745	0.112917	0.057841	0.0323	0.034754	0.084439	0.064051	0.029321	0.099756	0.056121	0.086242	0.023016	0.049114	0.062124	0.050069	0.097107	0.04875	0.078982		0.043795	0.101098		0.036675	0.043375				SM 18:1;O2/24:0	0.0608167	0.0281763	0.00781469	13	0.0624417	0.0242007	0.00806689	9	Y	0.1468	18.94		0.025747	0.914507	2.67192	*
	SM 18:1;O2/24:1	0.345855	0.290542	0.337814	0.195683	0.175905	0.52775	0.106701	0.224702	0.524916	0.386035	0.701258	0.173722	0.315447	0.429295	0.347354	0.682054	0.372433	0.534486		0.203934	0.688484		0.275733	0.291358				SM 18:1;O2/24:1	0.331256	0.17012	0.0471828	13	0.425015	0.17511	0.0583702	9	Y	1.249	17.02		0.889611	0.354744	28.3039
	SM 18:1;O2/24:2	0.013909	0.041125	0.019274	0.00925	0.010421	0.022723	0.016923	0.016206	0.02684	0.015504	0.025933	0.008714	0.016455	0.022023	0.018323	0.026768	0.017267	0.037649		0.013738	0.037434		0.013783	0.018883				SM 18:1;O2/24:2	0.0187136	0.00886528	0.00245879	13	0.0228742	0.00922207	0.00307402	9	N (CON)			42.5	0.3237	0.607519	22.233
	SM 18:1;O2/25:0	0.021327	0.013717	0.011655	0.011208	0.00504	0.026838		0.008176	0.035191	0.024362	0.031958	0.009325	0.019268	0.023946	0.016254	0.039491	0.020742	0.025117		0.007139	0.0345		0.016992	0.010717				SM 18:1;O2/25:0	0.0181721	0.00984297	0.00284142	12	0.0216553	0.0105027	0.0035009	9	Y	0.7689	16.73		0.299588	0.52936	19.1681
	SM 18:1;O2/25:1	0.100318	0.032967	0.056257	0.044717	0.032429	0.125527	0.005402	0.041962	0.10271	0.104426	0.133442	0.03896	0.064333	0.10914	0.092823	0.153554	0.105983	0.121036		0.039664	0.168623		0.056858	0.079858				SM 18:1;O2/25:1	0.0679577	0.040614	0.0112643	13	0.10306	0.0418533	0.0139511	9	Y	1.959	17.01		0.444943	0.247076	51.653
	SM 18:1;O2/26:0	0.001755	0.006933	0.003867			0.003081		0.00345	0.007389	0.006986	0.009633		0.005976	0.008333	0.004731	0.008893	0.005958			0.002369	0.013254		0.005258	0.004642				SM 18:1;O2/26:0	0.00545222	0.00254616	0.00084872	9	0.00667975	0.00337908	0.00119469	8	Y	0.8344	12.87		0.062978	0.503591	22.5143
	SM 18:1;O2/26:1	0.060282	0.032942	0.036496	0.025258	0.019825	0.078601	0.004282	0.024992	0.083557	0.079915	0.088875	0.025087	0.047333	0.070543	0.055938	0.100938	0.059175	0.073784		0.023025	0.109885		0.034858	0.049108				SM 18:1;O2/26:1	0.0467265	0.0283667	0.0078675	13	0.0641393	0.0283868	0.00946225	9	Y	1.414	17.36		0.407468	0.317396	37.2653
	SM 18:1;O2/26:2		0.007304	0.004973	0.006435	0.007242	0.005972		0.003469		0.005217	0.003125				0.006667	0.010721	0.004542	0.005929			0.00495		0.002402	0.006438				SM 18:1;O2/26:2	0.00546712	0.00158117	0.000559029	8	0.00594986	0.00255232	0.000964685	7	N TOO SMALL			28	0.9999	>0.999999	8.82973
	Total SM	2.83554	2.64391	3.17198	1.95698	2.52452	3.80363	1.02926	3.18793	4.05298	3.73943	4.38333	2.49652	4.07554	4.3138	3.39812	4.01472	3.31548	3.91182		1.86786	4.54196		2.52123	3.4067				Total SM	3.06935	0.956523	0.265292	13	3.47685	0.855326	0.285109	9	Y	1.046	18.57		0.748149	0.41585	13.2765
																														CONTROL				HD
	pmol lipid per mg protein	control	control	control	control	control	control	control	control	control	control	control	control	control	HD	HD	HD	HD	HD	HD	HD	HD	HD	HD	HD	HD	HD		pmol/mg protein	Mean	SD	SEM	N	Mean	SD	SEM	N	Normality				p	q	% DIF	Sig.
	Hex-Cer 18:1;O2/16:0	51.52	56.67	130.05	44.195	82.785	92.135	78.095	78.485	39.83	185.7	88.41	114.5	29.485	103.595	205.65	104.415	93.65	167.5	172	78.25	58.445	277.35	72.78	71.86	31.045	189.85		Hex-Cer 18:1;O2/16:0	82.4508	42.6459	11.8279	13	125.107	71.1769	19.7409	13	Y	1.854	19.63		0.07613	0.250343	51.7353
	Hex-Cer 18:1;O2/18:0	1134	1657.5	3397	1352	2017.5	2716.5	1876.5	2431.5	1027.75	5548.5	2428.5	3799	545.9	2781.5	5854	2336.5	2974	4215	3841.5	2174.5	1089.5	512.65	1817	1791	581.45	5762		Hex-Cer 18:1;O2/18:0	2302.47	1348.95	374.132	13	2748.51	1752.47	486.047	13	Y	0.7272	22.53		0.474253	0.540792	19.372
	Hex-Cer 18:1;O2/20:0	118.8	125.35	241.75	130.9	151.65	232.95	153.9	173.4	110.8	361.65	200.5	276.8	72.585	230.75	531.8	195.1	242.25	361.15	294.85	182.8	128.25	56.645	189.1	148.55	63.505	366.6		Hex-Cer 18:1;O2/20:0	180.849	79.7875	22.1291	13	230.104	132.658	36.7927	13	Y	1.147	19.68		0.262817	0.380027	27.2355
	Hex-Cer 18:1;O2/22:0	188.25	188.25	491.55	192.05	240.55	460.55	260.15	305.55	191.75	697.7	303.3	474.55	105.95	428.35	975.35	383.5	399.2	690.3	597.45	284.5	217.5	101.275	298.8	237.95	90.225	705.85		Hex-Cer 18:1;O2/22:0	315.396	168.123	46.6291	13	416.173	260.425	72.2289	13	Y	1.172	20.52		0.253348	0.377239	31.9525
	Hex-Cer 18:1;O2/23:0	301.95	301.6	740.3	287.3	440.8	700.05	431.55	466.9	292.85	1201.5	475	713.7	165.65	708.05	1555.5	693.45	686.1	1043.5	1011.15	484.9	367.15	125.65	443.4	385.05	144	1125.5		Hex-Cer 18:1;O2/23:0	501.473	277.481	76.9592	13	674.877	416.427	115.496	13	N (CON)			66	0.3551	0.607519	34.5789
	Hex-Cer 18:1;O2/24:0	845	908.1	2121.5	706.95	1219.5	1649.5	1115	1173	789.05	2942.5	1156	1806.5	407.7	1689	3566.5	1788.5	1403	2705	2293	1049.5	827.25	358.9	1046.5	868.9	353.05	2625.5		Hex-Cer 18:1;O2/24:0	1295.41	683.023	189.436	13	1582.66	980.42	271.92	13	Y	0.8668	21.43		0.394749	0.503542	22.1748
	Hex-Cer 18:1;O2/24:1	3681	3101	10900	3519.5	4586.5	8489.5	5437.5	5872	2824.5	16420	5898	9519.5	1831.5	7573	18365	7733	7622	13955	12160	5400	3493	1120	4958.5	5195	1585.5	16790		Hex-Cer 18:1;O2/24:1	6313.88	4078.67	1131.22	13	8150	5554.58	1540.56	13	N (CON)			71	0.5114	0.70439	29.0806
	Hex-Cer 18:1;O2/25:0	352.5	390.9	685.7	312.8	532.25	650.65	492.7	465.5	353.8	1326	474.7	710.7	197.35	624.35	1294.5	766.3	594.5	993.55	986.4	457.6	391.35	117.15	451.05	418.9	143.45	976		Hex-Cer 18:1;O2/25:0	534.273	281.836	78.1672	13	631.931	353.942	98.1657	13	N (CON)			71	0.52	0.70439	18.2786
	Hex-Cer 18:1;O2/26:0	82.925	110.25	145.9	77.945	127.35	145.25	133.15	108.1	91.2	337.3	115.845	154.8	47.255	136.5	296.6	182.7	125.6	216.1	206.15	105.2	108.75	39.46	114.45	96.24	32.205	222.35		Hex-Cer 18:1;O2/26:0	129.021	69.7771	19.3527	13	144.793	76.2123	21.1375	13	N (CON)			74	0.6139	0.74401	12.2243
	Hex-Cer 18:1;O2/26:1	785.9	795.45	1508	761.3	1060	1473.5	1173	1164	704.25	3610	1097	1451	406.25	1469.5	3110.5	1778	1546.5	2556.5	2377	1166	994.1	268.45	1125	1079	327.6	2215		Hex-Cer 18:1;O2/26:1	1229.97	788.708	218.748	13	1539.47	847.888	235.162	13	N (CON)			61	0.2428	0.607519	25.1632
	Hex2Cer 18:1;O2/16:0	27.995	36.55	28.02	21.8	30.18	42.72	63.29	35.885	33.685	48.415	37.81	48.02	21.635	59.905	72.515	66.74	68.025	49.63	64.51	52.01	59.025	506.45	33.535	58.4	21.435	53.33		Hex2Cer 18:1;O2/16:0	36.6158	11.7692	3.26418	13	89.6546	126.022	34.9523	13	N (HD)			27	0.0045*	0.002927	144.852	**
	Hex2Cer 18:1;O2/18:0	189.35	264	213.85	170.35	227.5	282.05	232.35	232.7	210.15	397.85	247.2	360.7	127.9	337.8	566.1	308.25	435.9	349.85	371.75	311	218.2	181.95	241.65	356.6	133.1	490.05		Hex2Cer 18:1;O2/18:0	242.765	72.8054	20.1926	13	330.938	121.551	33.7122	13	Y	2.244	19.63		0.034299	0.245304	36.3203	*
	Hex2Cer 18:1;O2/22:0	15.3	13.104	14.375	12.275	11.375	18.69	16.87	13.38	10.6165	27.825	16.875	17.23	10.5	26.715	41.67	23.595	31.42	29.79	27.74	19.675	18.31	69.065	10.665	21.125	8.4125	24.505		Hex2Cer 18:1;O2/22:0	15.2627	4.61804	1.28081	13	27.1298	15.2923	4.24131	13	N (CON/HD)			32	0.0057	0.087804	77.752	**
	Hex2Cer 18:1;O2/24:0	35.735	24.85	38.315	26.08	32.58	51.025	32.215	25.825	19.57	54.235	32.92	43.125	14.96	47.325	106.475	51.405	71.71	92.645	64.795	55.185	25.475	123.9	19.64	28.065	18.985	56.9		Hex2Cer 18:1;O2/24:0	33.1873	11.4964	3.18853	13	58.6542	33.2111	9.2111	13	Y	2.614	14.82		0.015528	0.245304	76.7369	*
	Hex2Cer 18:1;O2/24:1	140.65	84.665	149.55	118.6	121.2	225.05	119.4	141.95	66.48	257.15	134.8	152.2	68.655	225.55	409.45	212.9	376.1	463.3	298.75	271.75	110.795	355.2	80.59	158.05	64.4	263.55		Hex2Cer 18:1;O2/24:1	136.95	54.6969	15.1702	13	253.107	127.067	35.242	13	Y	3.027	16.3		0.005778	0.17512	84.8167	**
	Hex2Cer 18:1;O2/25:0	16.99	9.8825	13.8	10.165	16.395	22.325	12.925	14.295	8.369	29.42	13.375	16.675	9.4605	24.14	50.9	25.55	32.28	43.88	34.21	33.535	14.22	7.0325	10.1725	15.58	5.8	32.02		Hex2Cer 18:1;O2/25:0	14.929	5.79758	1.60796	13	25.3323	14.1512	3.92485	13	N (CON)			48.5	0.0655	0.285703	69.6852
	Hex2Cer 18:1;O2/26:0	4.2165	3.611	3.5125	3.713	4.3825	6.5415	4.605	3.4635	3.0985	8.97	4.233	5.2	1.861	6.4505	11.544	7.2275	10.725	11.9705	9.54	8.88	3.9825	8.7455	2.609	4.5885	2.293	7.5235		Hex2Cer 18:1;O2/26:0	4.416	1.75858	0.487741	13	7.39073	3.25657	0.903209	13	N (CON)			40	0.0169	0.132783	67.3626	*
	Hex2Cer 18:1;O2/26:1	44.51	23.31	33.8	31.89	36.92	57.64	33.98	34.48	17.575	84.77	36.205	41.16	17.415	59.105	122.6	66.245	112.15	118.45	96.08	82.97	33.41	44.77	27.075	41.19	18.775	73.78		Hex2Cer 18:1;O2/26:1	37.9735	17.7251	4.91606	13	68.9692	35.5251	9.85289	13	N (CON)			39.5	0.0212	0.132783	81.6248	*
	SHexCer 18:1;O2/16:0	6.449	5.6485	8.4375	5.405	9.752	4.37092	7.823	7.555	5.909	14.305	8.744	8.8235	6.588	13.895	14.195	7.356	9.2885	16.7	12.705	7.6195	8.358	5.3755	6.319	9.1425	5.803	13.025		SHexCer 18:1;O2/16:0	7.67772	2.53854	0.704064	13	9.98323	3.6886	1.02303	13	Y	1.866	21.3		0.093019	0.250343	30.0285
	SHexCer 18:1;O2/18:0	113.85	137.9	284.75	114.24	177.5	230.45	148.05	184.7	81.78	454.3	181.55	323.4	67.895	316.3	668.2	165.9	277.85	403.7	328.65	194.75	104.415	57.675	165.9	169.55	59.335	547.35		SHexCer 18:1;O2/18:0	192.336	108.429	30.0728	13	266.121	185.544	51.4606	13	Y	1.238	19.34		0.227556	0.354744	38.3628
	SHexCer 18:1;O2/20:0	18.86	24.55	45.945	18.61	23.225	44.525	24.18	28.805	20.715	59.24	25.18	53.075	14.11	82.955	147.25	36.375	60.69	74.22	62.62	31.38	20.125	4.779	26.115	26.85	12.37	82.765		SHexCer 18:1;O2/20:0	30.8477	14.6344	4.05885	13	51.4226	39.2038	10.8732	13	Y	1.774	15.27		0.090636	0.251919	66.6984
	SHexCer 18:1;O2/22:0	75.555	88.465	170.6	76.32	105.52	193.55	90.575	113.3	69.15	292.2	107.96	204.55	44.08	231.35	409.65	140.75	187.45	275	254.2	129.85	66.305	23.54	97.335	93.43	31.64	291.75		SHexCer 18:1;O2/22:0	125.525	70.0401	19.4256	13	171.712	115.238	31.9613	13	Y	1.234	19.8		0.230074	0.354744	36.7947
	SHexCer 18:1;O2/23:0	108.15	125.9	266.5	98.31	145.35	271.75	109.2	150.2	104.435	436.95	151.75	294.15	46.43	339.6	600.95	217.75	269.55	468.65	317.45	184.45	118.9	36.755	138.95	131	46.18	408.1		SHexCer 18:1;O2/23:0	177.621	108.433	30.074	13	252.176	169.534	47.0202	13	Y	1.336	20.41		0.193623	0.335492	41.974
	SHexCer 18:1;O2/24:0	372.85	434.35	926.3	324.35	569.95	810.05	410.25	539.05	352.55	1438.5	476.25	924.3	207.3	1153.5	2256.5	784.85	833.55	1558	1227.5	559.5	388.15	116.4	466.35	381.5	148.35	1351		SHexCer 18:1;O2/24:0	598.927	339.759	94.2321	13	863.473	623.307	172.874	13	N (CON)			66	0.3622	0.607519	44.17
	SHexCer 18:1;O2/24:1	371.05	375.6	967.45	400.8	493	934.1	390.9	678.3	289.1	1664.5	591.15	971.1	157.65	1366	2126.5	842.5	974.5	1750.5	1364	696.8	352.15	75.145	430.85	504	141.1	1660		SHexCer 18:1;O2/24:1	637.285	407.8	113.103	13	944.927	657.963	182.486	13	N (CON)			62	0.2642	0.607519	48.2739
	SHexCer 18:1;O2/18:0(2OH)	18.61	17.8	22	14.16	23.37	20.25	18.1	21.49	10.189	43.6	26.205	29.805	13.41	41.435	53.53	15.98	34.73	34.055	37.29	23.35	12.443	9.2055	20.04	33.765	8.3385	49.915		SHexCer 18:1;O2/18:0(2OH)	21.4607	8.4935	2.35567	13	28.7752	15.0486	4.17373	13	N (CON)			63.5	0.2808	0.607519	34.0831
	SHexCer 18:1;O2/20:0(2OH)	63.65	42.285	56.57	47.19	80.77	63.55	52.875	55.665	41.97	115.94	68.97	89.32	45.71	93.39	152.83	53.22	86.89	116.695	84.325	62.515	45.545	16.58	66.41	76.495	35.8	97.53		SHexCer 18:1;O2/20:0(2OH)	63.4204	21.3369	5.91779	13	76.0173	35.8004	9.92925	13	N (CON)			64	0.3043	0.607519	19.8626
	SHexCer 18:1;O2/22:0(2OH)	219.4	134.3	201.85	157.25	249.05	288.3	155.35	238.55	126.65	392.35	224.35	357.3	74.95	456.95	682.3	272.85	491.1	537.5	511.05	325.55	151.9	40.515	195.45	286.45	90.455	530.5		SHexCer 18:1;O2/22:0(2OH)	216.896	91.2175	25.2992	13	351.736	198.383	55.0214	13	Y	2.226	16.86		0.035416	0.245304	62.168	*
	SHexCer 18:1;O2/23:0(2OH)	394.45	273.35	308.4	233.4	423.2	580.55	253.05	427.7	214.8	735.65	410	593.1	150.65	1015.7	1354.5	496.6	954.45	985.1	910.85	593.4	290.15	62.825	290.5	466.15	132	948.75		SHexCer 18:1;O2/23:0(2OH)	384.485	171.053	47.4415	13	653.921	400.468	111.07	13	Y	2.231	16.24		0.035261	0.245304	70.0773	*
	SHexCer 18:1;O2/24:0(2OH)	1049.15	805.75	915.3	620.5	1282	1461.5	693.85	1132.3	576.9	1914.5	984.25	1681	328.6	2239.5	3506	1385.5	2273.5	2318.5	2543.5	1461	646.35	133	863.55	1187.5	311.55	2718.5		SHexCer 18:1;O2/24:0(2OH)	1034.28	457.34	126.843	13	1660.61	1024.88	284.251	13	Y	2.012	16.6		0.055493	0.245304	60.5577
	SHexCer 18:1;O2/24:1(2OH)	932.35	570.95	873.65	629.6	1211.5	1351.5	637.7	1257.5	457.15	2259	1059.5	1608	327.15	2260	3338	1139.5	2320.5	2335	2466.5	1591.5	548	137	865.1	1490.5	344.15	2487.5		SHexCer 18:1;O2/24:1(2OH)	1013.5	533.151	147.87	13	1640.25	984.1	272.94	13	Y	2.019	18.49		0.054803	0.245304	61.8395
	Total Glycosphingollipid	11761	11131.9	25904.7	10519.9	15733.6	23571.1	14659.1	17575.5	9146.62	43360.5	17076.5	26843.3	5566.53	26142.2	52447.1	22282.5	25599.2	38936.7	35027.5	18079.9	10911.5	4993.44	14575.4	15832.4	4992.3	43167		Total Glycosphingollipid	17911.6	10029.7	2781.73	13	24075.9	14764.2	4094.85	13	N (CON)			66	0.3622	0.607519	34.4156
	Total Hex-Cer	7541.85	7635.07	20361.8	7384.94	10458.9	16610.6	11151.5	12238.4	6425.78	32630.8	12237.3	19021	3809.62	15744.6	35755.4	15961.5	15686.8	26903.6	23939.5	11383.3	7675.3	2977.53	10516.6	10292.4	3352.03	30978.7		Total Hex-Cer	12885.2	7732.54	2144.62	13	16243.6	10323	2863.08	13	N (CON)			70	0.4793	0.70439	26.0642
	Total Hex2Cer	474.747	459.973	495.223	394.873	480.532	706.042	515.635	501.978	369.544	908.635	523.418	684.31	272.387	786.991	1381.25	761.912	1138.31	1159.52	967.375	835.005	483.418	1297.11	425.937	683.599	273.201	1001.66		Total Hex2Cer	522.1	163.395	45.3175	13	861.176	339.457	94.1484	13	Y	3.245	17.28		0.009	0.17512	64.9447	**
	Total SHexCer	1066.76	1192.41	2669.98	1038.03	1524.3	2488.8	1180.98	1701.91	923.639	4359.99	1542.58	2779.4	544.053	3503.6	6223.24	2195.48	2612.88	4546.77	3567.12	1804.35	1058.4	319.669	1331.82	1315.47	444.778	4353.99		Total SHexCer	1770.22	1044.85	289.788	13	2559.81	1779.55	493.559	13	N (CON)			64	0.3107	0.607519	44.6044
	Total SHexCer (OH)	2677.61	1844.44	2377.77	1702.1	3269.89	3765.65	1810.92	3133.21	1427.66	5461.04	2773.28	4358.52	940.47	6106.98	9087.16	3363.65	6161.17	6326.85	6553.52	4057.32	1694.39	399.125	2301.05	3540.86	922.293	6832.69		Total SHexCer (OH)	2734.04	1269.84	352.189	13	4411.31	2645.89	733.837	13	Y	2.061	17.25		0.0548	0.245304	61.3476
	Total Combined SHexCer	3744.37	3036.85	5047.75	2740.13	4794.19	6254.45	2991.9	4835.11	2351.3	9821.03	4315.86	7137.92	1484.52	9610.57	15310.4	5559.13	8774.05	10873.6	10120.6	5861.66	2752.79	718.795	3632.87	4856.33	1367.07	11186.7		Total Combined SHexCer	4504.26	2248.63	623.657	13	6971.13	4376.2	1213.74	13	Y	1.808	17.92		0.0874	0.251919	54.7673

## Sheet: 4. White Cortex
		control	control	control	control	control	control	control	control	control	control	control	control	control	HD	HD	HD	HD	HD	HD	HD	HD	HD	HD	HD	HD	HD
		white cortex	white cortex	white cortex	white cortex	white cortex	white cortex	white cortex	white cortex	white cortex	white cortex	white cortex	white cortex	white cortex	white cortex	white cortex	white cortex	white cortex	white cortex	white cortex	white cortex	white cortex	white cortex	white cortex	white cortex	white cortex	white cortex
	Age at Death	78.3	69.1	63.6	81	64.1	63.9	69.4	75.6	59	67.3	74.8	68.3	60.4	77	68.7	61.1	81.1	66.6	73.9	62.3	57.2	66.7	72.2	70.7	51.5	51.5
	Post-Mortem Interval	46	34	54.5	36.5	24	32	24	46	30	30	61.5	71.5	49	8.5	72	17	50.5	37	26.5	21.5	22	18.5	22	70	63.5	63.5
	Brain pH	6.54	6.31	6.51	6.56	6.56	6.47	6.27	6.57	6.84	6.23	6.24	6.34	6.23	6.57	6.32	6.54	6.23	6.26	6.31	6.62	6.22	6.21	6.43	6.16	6.54	6.54
	CAG														41	41	43	40	43	40	43	44	45	43	42	41	43
	Gender	M	M	M	M	M	M	M	M	F	F	F	F	F	M	M	M	M	M	M	M	F	F	F	F	F	F
																																													Below 0.01
																														CONTROL				HD
	nmol lipid per mg tissue	control	control	control	control	control	control	control	control	control	control	control	control	control	HD	HD	HD	HD	HD	HD	HD	HD	HD	HD	HD	HD	HD			Mean	SD	SEM	N	Mean	SD	SEM	N	Normality	t ratio	df	Mann Whitney U Rank	p	q	% DIFF	Unadjusted Sig.
	Cer 18:1;O2/18:0	0.163725	0.261856	0.186398	0.271468	0.201915	0.214217	0.165162	0.173184	0.104949	0.198159	0.220038	0.215446	0.213549	0.186888	0.175054	0.117045	0.0913769	0.11851	0.202007	0.105272	0.153153	0.0844851	0.111669	0.193108	0.203642	0.285462		Cer 18:1;O2/18:0	0.199236	0.0432313	0.0119902	13	0.155975	0.0581673	0.0161327	13	Y	2.151	22.16		0.041649	0.413721	-21.7134	*
	Cer 18:1;O2/22:0	0.0220915	0.027741	0.020823	0.0278226	0.0166838	0.033675	0.0155308		0.0133116		0.0246918	0.0214308		0.0294211	0.0174018	0.0167652	0.00815385	0.0144698	0.0207239	0.009712	0.0208248	0.00862687	0.0119921	0.0219667	0.0263902	0.0298319		Cer 18:1;O2/22:0	0.0223802	0.00629186	0.00198966	10	0.0181754	0.00750277	0.00208089	13	Y	1.457	20.79		0.168504	0.576036	-18.788
	Cer 18:1;O2/22:1	0.0170654	0.0195899	0.0171504	0.0172339	0.0147778		0.0133462		0.0103406		0.0212893			0.0153553			0.00787692	0.013698	0.0220746	0.006752		0.0112836	0.00770866	0.019125		0.0201345		Cer 18:1;O2/22:1	0.0163492	0.00347307	0.00122792	8	0.0137787	0.00578327	0.00192776	9	Y	1.12	13.36		0.292071	0.638725	-15.7222
	Cer 18:1;O2/23:0	0.0242288	0.0287266	0.0217522	0.0318468	0.0191197	0.0224417	0.0152692	0.013488	0.0131667	0.0174697	0.025717	0.0238308	0.018406	0.0248816	0.0214286	0.0198258	0.00886154	0.0154765	0.025291	0.008272	0.0228613	0.00759702	0.011685	0.02565	0.0281951	0.0365882		Cer 18:1;O2/23:0	0.0211895	0.00572698	0.00158838	13	0.0197395	0.00885296	0.00245537	13	Y	0.4899	20.5		0.624518	0.881474	-6.84278
	Cer 18:1;O2/24:0	0.0260784	0.0354604	0.0287965	0.0378871	0.0249145	0.0252917	0.0179615	0.011048	0.0199638	0.017303	0.023805	0.0298231	0.0170601	0.0287171	0.0245357	0.0272955	0.00905385	0.0213154	0.0298358	0.008888	0.0282701	0.0104179	0.012063	0.0283833	0.0392358	0.0489748		Cer 18:1;O2/24:0	0.024261	0.00764092	0.00211921	13	0.0243836	0.0120582	0.00334433	13	Y	0.02915	20.31		0.975565	0.9868	0.505095
	Cer 18:1;O2/24:1	0.48166	0.584043	0.457027	0.65571	0.374983	0.483683	0.322977	0.321024	0.231645	0.419705	0.591245	0.425792	0.456023	0.456868	0.319366	0.260152	0.122062	0.249913	0.538037	0.121408	0.330832	0.116224	0.178094	0.401733	0.511276	0.607361		Cer 18:1;O2/24:1	0.446578	0.118983	0.0330001	13	0.324102	0.168521	0.0467392	13	Y	2.14	21.58		0.042669	0.413721	-27.4255	*
	Cer 18:1;O2/24:2	0.0377712	0.0645036	0.0496549	0.0567581	0.0540085	0.05055	0.0477462	0.040328	0.0367899	0.0434848	0.0608868	0.0479923	0.0422331	0.0536053	0.0293125	0.0262652	0.0255077	0.0489597	0.0650299	0.020288	0.038438	0.0354627	0.0224016	0.0647833	0.0401707	0.0597647		Cer 18:1;O2/24:2	0.0486698	0.0086483	0.00239861	13	0.0407684	0.016133	0.00447448	13	Y	1.556	18.38		0.132716	0.576036	-16.2347
	Cer 18:1;O2/25:1	0.0649281	0.0687986	0.0466372	0.0731774	0.0405983	0.0483083	0.0401385	0.03568	0.0312101	0.0464167	0.0771698	0.0488923	0.0478271	0.0630526	0.040875	0.0323788	0.0205462	0.0313826	0.0666269	0.021128	0.0393504	0.0181194	0.0214803	0.06305	0.0597724	0.0687983		Cer 18:1;O2/25:1	0.0515217	0.0147146	0.0040811	13	0.0420431	0.0196376	0.00544648	13	Y	1.389	22.24		0.17648	0.576036	-18.3973
	Cer 18:1;O2/26:1	0.0197059	0.0232374	0.0191062	0.0258387	0.0149316		0.0142923		0.0137391	0.0186667	0.0246101	0.0163231		0.0188355	0.0144018	0.0157879	0.00693077	0.0122013	0.020709	0.006672	0.0170219	0.00760448	0.0079685	0.0189583	0.0229024	0.0272437		Cer 18:1;O2/26:1	0.0190451	0.00435065	0.0013758	10	0.0151721	0.00662348	0.00183702	13	Y	1.684	20.6		0.124877	0.54876	-20.3358
	Total Ceramide	0.857255	1.11396	0.847345	1.19774	0.761932	0.878167	0.652423	0.594752	0.475116	0.761205	1.06945	0.829531	0.795098	0.877625	0.642375	0.515515	0.300369	0.525926	0.990336	0.308392	0.650752	0.299821	0.385063	0.836758	0.931585	1.18416		Total Ceramide	0.833383	0.204088	0.0566037	13	0.649898	0.293319	0.081352	13	Y	1.851	21.41		0.076458	0.533026	-22.0168
																														CONTROL				HD
	nmol lipid per mg tissue	control	control	control	control	control	control	control	control	control	control	control	control	control	HD	HD	HD	HD	HD	HD	HD	HD	HD	HD	HD	HD	HD			Mean	SD	SEM	N	Mean	SD	SEM	N	Normality	t ratio	df	Mann Whitney U Rank	p	q	% DIFF	Unadjusted Sig.
	SM 18:1;O2/16:0	0.381026	0.438655	0.596451	0.439387	0.714427	0.598017	0.460208	0.406544	0.293949	0.529977	0.449541	0.495754	0.42703	0.620566	0.425652	0.56503	0.442731	0.366899	0.488134	0.433776	0.560956	0.545843	0.337756	0.546117	0.550593	0.681613		SM 18:1;O2/16:0	0.479305	0.108963	0.0302209	13	0.505051	0.0997051	0.0276532	13	Y	0.6287	23.81		0.535602	0.865424	5.37157
	SM 18:1;O2/18:0	2.68135	3.64458	3.92996	3.7799	4.53831	4.95599	3.46783	3.35797	2.26472	3.46457	2.82872	4.15855	3.90649	4.56401	3.89721	3.58447	2.88479	3.66968	2.78384	4.04758	3.55112	3.04376	2.61817	4.47166	4.29437	5.46007		SM 18:1;O2/18:0	3.61376	0.740605	0.205407	13	3.75929	0.818965	0.22714	13	Y	0.4752	23.76		0.63895	0.881474	4.0269
	SM 18:1;O2/18:1	0.411556	0.444871	0.398319	0.347468	0.31847	0.5147	0.3669	0.484632	0.214203	0.585667	0.44344	0.381154	0.512053	0.374382	0.460304	0.415477	0.285354	0.448913	0.461784	0.509048	0.480606	0.332993	0.219961	0.381592	0.506512	0.621815		SM 18:1;O2/18:1	0.417187	0.0970057	0.0269046	13	0.42298	0.105356	0.0292206	13	Y	0.1456	23.84		0.885263	0.94484	1.38856
	SM 18:1;O2/20:0	0.318235	0.288604	0.392283	0.353589	0.376701	0.480483	0.365238	0.394552	0.191855	0.404091	0.278805	0.445731	0.333241	0.463375	0.497875	0.285636	0.2711	0.630926	0.199112	0.88076	0.35565	0.28709	0.288803	0.525267	0.420041	0.46021		SM 18:1;O2/20:0	0.355647	0.0755922	0.0209655	13	0.428142	0.183623	0.0509277	13	N (HD)			67	0.3897	0.551021	20.384
	SM 18:1;O2/22:0	0.213686	0.299403	0.298496	0.35425	0.350316	0.401767	0.290462	0.21492	0.237261	0.233386	0.24061	0.3917	0.276075	0.359243	0.321554	0.363773	0.2684	0.318705	0.205485	0.209104	0.374175	0.272828	0.239213	0.385308	0.35678	0.456546		SM 18:1;O2/22:0	0.292487	0.0650396	0.0180387	13	0.317778	0.0749554	0.0207889	13	Y	0.9184	23.53		0.367309	0.676031	8.64688
	SM 18:1;O2/22:1	0.235157	0.22946	0.229735	0.217782	0.221308	0.278558	0.2603	0.209168	0.114877	0.226121	0.256208	0.2344	0.256602	0.237816	0.213536	0.27528	0.161546	0.165081	0.265851	0.111312	0.287482	0.121239	0.131409	0.218292	0.27474	0.310958		SM 18:1;O2/22:1	0.228437	0.039383	0.0109229	13	0.213426	0.0686963	0.0190529	13	N (CON)			80	0.8403	0.848653	-6.5709
	SM 18:1;O2/23:0	0.269837	0.382403	0.356195	0.402121	0.439966	0.498417	0.374762	0.253928	0.323043	0.287439	0.312704	0.471992	0.359023	0.382105	0.389125	0.457379	0.332408	0.365658	0.252067	0.226536	0.469365	0.283851	0.269614	0.482992	0.418959	0.528824		SM 18:1;O2/23:0	0.363987	0.0756346	0.0209773	13	0.37376	0.0964569	0.0267523	13	Y	0.288	22.71		0.77621	0.895661	2.68507
	SM 18:1;O2/23:1	0.358255	0.363489	0.334796	0.372452	0.386949	0.421783	0.381715	0.331816	0.188732	0.308992	0.406138	0.421923	0.417361	0.392539	0.331116	0.386485	0.2562	0.271785	0.405478	0.181864	0.423599	0.173463	0.198441	0.376192	0.438984	0.486731		SM 18:1;O2/23:1	0.361108	0.063105	0.0175022	13	0.332529	0.105137	0.0291597	13	N (CON)			77	0.7241	0.848653	-7.91424
	SM 18:1;O2/24:0	0.711837	1.13987	1.07269	1.37542	1.453	1.39174	1.22435	0.684344	1.21512	1.05379	0.760616	1.51768	1.01922	1.10366	1.1229	1.40466	0.788285	1.10849	0.618082	0.475712	1.51765	0.885045	0.874984	1.41472	1.16648	1.59698		SM 18:1;O2/24:0	1.12459	0.278465	0.0772322	13	1.0829	0.345265	0.0957594	13	Y	0.3388	22.97		0.737618	0.88503	-3.70756
	SM 18:1;O2/24:1	7.83838	10.3174	9.22987	11.3124	10.3298	12.109	9.40705	7.97455	5.39194	9.25464	9.5637	10.708	10.8007	9.74874	7.88807	7.85354	4.73824	6.67087	9.01907	3.92162	9.23889	3.7322	4.95328	8.73066	10.482	11.9145		SM 18:1;O2/24:1	9.55672	1.74803	0.484816	13	7.60706	2.61743	0.725945	13	Y	2.233	20.93		0.035105	0.413721	-20.4009	*
	SM 18:1;O2/24:2	0.250627	0.288353	0.226425	0.282105	0.229	0.342817	0.269223	0.283728	0.143145	0.26628	0.297321	0.305377	0.368617	0.280539	0.241509	0.232977	0.150462	0.208906	0.28109	0.167312	0.34173	0.142261	0.157843	0.251733	0.401268	0.382983		SM 18:1;O2/24:2	0.273309	0.0559886	0.0155284	13	0.249278	0.0864932	0.0239889	13	Y	0.8406	20.56		0.408677	0.725077	-8.79263
	SM 18:1;O2/25:0	0.214837	0.37754	0.309363	0.369992	0.467573	0.428008	0.366185	0.160184	0.429014	0.327258	0.255069	0.433238	0.311368	0.291191	0.340196	0.407598	0.280931	0.313718	0.273172	0.17928	0.455153	0.290604	0.235827	0.446808	0.304675	0.434462		SM 18:1;O2/25:0	0.342279	0.091605	0.0254067	13	0.327201	0.0853574	0.0236739	13	Y	0.4342	23.88		0.668029	0.88503	-4.40514
	SM 18:1;O2/25:1	1.47481	1.62323	1.33431	1.77475	1.60341	1.95139	1.64632	1.41686	1.00479	1.59909	1.75058	1.84688	1.67101	1.52304	1.49695	1.30465	1.15504	1.25442	1.43809	0.911592	1.59988	0.656978	0.847575	1.84402	1.74549	1.83751		SM 18:1;O2/25:1	1.59211	0.244719	0.0678727	13	1.35502	0.380094	0.105419	13	Y	1.891	20.49		0.070756	0.533026	-14.8917
	SM 18:1;O2/26:0		0.0838201	0.064177	0.0942984	0.100427		0.0824231		0.106007	0.0710455		0.0840077			0.0727679	0.10178	0.0531462	0.0635906		0.032592	0.105431	0.0786567	0.0680709	0.0969917		0.0972017		SM 18:1;O2/26:0	0.0857758	0.0141335	0.00499696	8	0.0770229	0.0236911	0.00749178	10	Y	0.9697	14.98		0.37172	0.676031	-10.2044
	SM 18:1;O2/26:1	0.783275	1.04869	0.951204	1.10242	1.17638	1.14033	1.11641	0.6206	0.93129	1.17824	0.927824	1.15723	0.95294	0.85275	0.964643	1.05655	0.752562	0.874047	0.89044	0.559328	1.26878	0.640522	0.606228	1.13305	1.00481	1.23853		SM 18:1;O2/26:1	1.00668	0.16797	0.0465866	13	0.910942	0.23048	0.0639237	13	Y	1.21	21.94		0.237924	0.58787	-9.51027
	Total Sphingomyelin	16.1429	20.9703	19.7243	22.5783	22.7061	25.513	20.0794	16.7938	13.0499	19.7906	18.7713	23.0536	21.6117	21.194	18.6634	18.6953	12.8212	16.7317	17.5817	12.8474	21.0305	11.4873	12.0472	21.3054	22.3657	26.509		Total Sphingomyelin	20.0604	3.32009	0.920828	13	17.9446	4.61574	1.28017	13	Y	1.342	21.8		0.194962	0.576036	-10.5471
																														CONTROL				HD
	pmol lipid per mg protein	control	control	control	control	control	control	control	control	control	control	control	control	control	HD	HD	HD	HD	HD	HD	HD	HD	HD	HD	HD	HD	HD		pmol/mg protein	Mean	SD	SEM	N	Mean	SD	SEM	N	Normality	t ratio	df	Mann Whitney U Rank	p	q	% DIFF	Unadjusted Sig.
	Hex-Cer 18:1;O2/16:0	753.35	1105	1230.5	1266	894.85	1083	991.65	323.35	803.85	567.05	888.85	729	953	539.75	975.75	627.8	568.05	569.8	1290.5	561.2	775.05	770.4	809.1	729.1	711.6	1339.5		Hex-Cer 18:1;O2/16:0	891.496	263.39	73.0513	13	789.815	264.073	73.2407	13	Y	0.9831	24		0.336004	0.676031	-11.4056
	Hex-Cer 18:1;O2/18:0	23630	37595	35180	44320	28705	38790	28825	10381	27735	17890	22290	26770	34645	11910	37670	15290	14585	19340	33185	12429	17945	25125	28055	19640	22810	37620		Hex-Cer 18:1;O2/18:0	28981.2	9242.68	2563.46	13	22738.8	9023.74	2502.73	13	Y	1.742	23.99		0.094234	0.533026	-21.5397
	Hex-Cer 18:1;O2/20:0	2017	3062.5	2871	3697.5	2398	2880	2240	796.4	2504.5	1265	1995	2363.5	2688	1266	2831.5	1310	1280	1911.5	2429.5	1284.5	2564.5	2663	2180.5	1866.5	2119	3248.5		Hex-Cer 18:1;O2/20:0	2367.57	755.659	209.582	13	2073.46	660.825	183.28	13	Y	1.056	23.58		0.301721	0.655897	-12.4223
	Hex-Cer 18:1;O2/22:0	5832.5	7998	8839.5	8974	6754	8130	6557.5	2295.5	7508.5	4316.5	5934.5	7355	7632	4165.5	7500.5	5530	4125	5544.5	7253.5	3936.5	7480.5	7906.5	6312	5554.5	6009.5	8809		Hex-Cer 18:1;O2/22:0	6779.04	1866.16	517.581	13	6163.65	1556.04	431.567	13	Y	0.9132	23.25		0.370274	0.676031	-9.07776
	Hex-Cer 18:1;O2/23:0	10230	14890	14420	15475	11820	14615	11910	3281.5	12530	6861	9850	11237.5	13075	6382.5	12140	9285.5	6832	9447	13845	6797.5	11965	12750	9511	9258.5	8965	14590		Hex-Cer 18:1;O2/23:0	11553.5	3449.22	956.642	13	10136.1	2702.93	749.657	13	Y	1.166	22.7		0.254997	0.602451	-12.2681
	Hex-Cer 18:1;O2/24:0	25780	39015	41660	40145	35720	35595	31295	5751	40660	17880	21295	31370	35675	16205	35535	28350	15800	24915	38745	15295	31365	37060	26115	21865	22170	41260		Hex-Cer 18:1;O2/24:0	30910.8	10611.6	2943.13	13	27283.1	8986.02	2492.27	13	Y	0.9407	23.37		0.35625	0.676031	-11.7362
	Hex-Cer 18:1;O2/24:1	107025	107450	125300	139600	100070	131150	149350	51215	96710	83190	89800	115000	119900	61655	99730	60275	53540	88845	121100	51670	83335	85760	104310	82745	82185	124150		Hex-Cer 18:1;O2/24:1	108905	25959.1	7199.75	13	84561.5	23649.1	6559.08	13	Y	2.499	23.79		0.01968	0.413721	-22.3527	*
	Hex-Cer 18:1;O2/25:0	6642	14165	10069	12760	11940	9481	7865	1892	14490	4826	6465	8957	9769.5	4700.5	11865.5	9174.5	4949	7151.5	13740	5527	10630	9981	6845.5	6220	5306	10790		Hex-Cer 18:1;O2/25:0	9178.58	3678.46	1020.22	13	8221.58	2972.74	824.489	13	Y	0.7296	22.99		0.472783	0.81073	-10.4265
	Hex-Cer 18:1;O2/26:0	1029	2203	1749.5	1809.5	1978.5	1392.5	1236	323	3006	1014.8	938.7	1671	1687.5	997.45	2029	2012.5	834.7	1197.5	2372	1157.5	1892.5	1973.5	1304.5	1063.8	950.4	1924		Hex-Cer 18:1;O2/26:0	1541.46	672.693	186.572	13	1516.1	523.775	145.269	13	Y	0.1072	22.64		0.915406	0.94484	-1.64504
	Hex-Cer 18:1;O2/26:1	18825	26460	29065	28875	21740	23605	24995	5027	31225	17710	19630	19615	23900	11995	24030	21800	13315	18295	30710	13090	25835	22590	18400	18335	15245	25905		Hex-Cer 18:1;O2/26:1	22359.4	6730.46	1866.69	13	19965	5752.97	1595.59	13	N (CON)			60	0.2226	0.393388	-10.7086
	Hex2Cer 18:1;O2/16:0	76.255	76.445	118.1	64.18	105.95	73.54	88.335	59.71	112.05	77.675	108.85	48.61	83.805	75.73	103.79	73.56	68.01	90.045	110.35	75.65	107.9	93.985	61.045	100.185	94.765	84.825		Hex2Cer 18:1;O2/16:0	84.1158	21.5433	5.97503	13	87.68	15.8787	4.40397	13	Y	0.4795	22.07		0.629213	0.881474	4.23729
	Hex2Cer 18:1;O2/18:0	870.3	835.3	1033.15	711.1	1034.5	898.6	1121	587.65	948.8	790.75	1041.5	840.6	1296.5	546.7	1007.25	527.1	615.2	913.8	933.7	719.45	916.2	984.4	560.3	856.15	1022.55	1015.5		Hex2Cer 18:1;O2/18:0	923.827	184.994	51.3082	13	816.792	194.395	53.9154	13	Y	1.438	23.94		0.162751	0.576036	-11.586
	Hex2Cer 18:1;O2/22:0	156.2	150.7	136.55	163.15	153.6	126.25	145.45	83.7	175.3	113.75	182.45	161.05	192.8	148.55	168.95	166.45	145.35	190.4	176.45	159.35	213.55	187.5	117.1	171.4	197.45	230		Hex2Cer 18:1;O2/22:0	149.304	29.3555	8.14176	13	174.808	29.8731	8.28532	13	Y	2.196	23.99		0.038692	0.413721	17.0818	*
	Hex2Cer 18:1;O2/24:0	660.2	657.05	587.2	646.6	738.4	525.65	679.75	253.45	681.25	401.6	636.3	708.5	866.15	546.15	728.35	670.75	553.25	808.5	722.8	604.85	916.7	765.25	463.4	580.4	675.45	997.75		Hex2Cer 18:1;O2/24:0	618.623	154.309	42.7976	13	694.892	152.378	42.2621	13	Y	1.268	24		0.217464	0.58787	12.3289
	Hex2Cer 18:1;O2/24:1	2043.5	1795.5	1617	2201.5	1814	1791	2172.5	1393.5	1441.5	1481.5	2307.5	1823	2496.5	1365	1960	1269.5	1446.5	2582	1926	1754	2073.5	1575.5	1225	1921.5	2388	2650.5		Hex2Cer 18:1;O2/24:1	1875.27	348.543	96.6686	13	1856.69	478.595	132.738	13	Y	0.1131	21.93		0.91032	0.94484	-0.990627
	Hex2Cer 18:1;O2/25:0	310.75	287.35	242.65	269.35	313.35	195	275.25	113.35	338.55	220.35	286.2	300.3	372.9	283.25	278.95	382.6	311.15	356.25	344.05	344.25	423.8	369.9	178.7	269.05	298.55	407.85		Hex2Cer 18:1;O2/25:0	271.181	66.893	18.5528	13	326.796	66.4057	18.4176	13	Y	2.128	24		0.043477	0.413721	20.5086	*
	Hex2Cer 18:1;O2/26:0	62.655	84.985	54.015	75.085	97.84	44.305	57.065	21.345	115.45	49.035	55.895	79.77	89.96	66.12	93.96	99.14	60.655	88.56	112.8	80.075	117.35	82.61	47.285	56.32	57.05	97.05		Hex2Cer 18:1;O2/26:0	68.2619	25.3123	7.02038	13	81.4596	22.5458	6.25309	13	Y	1.404	23.68		0.17268	0.576036	19.3339
	Hex2Cer 18:1;O2/26:1	629.45	600.25	508	620.95	598	444.25	675.9	309.9	621.85	536.55	699.1	535.4	740.2	486.7	610.85	613.95	595.3	764.85	762.15	678.7	826.55	564.15	386.1	646.85	627.85	770.75		Hex2Cer 18:1;O2/26:1	578.446	114.041	31.6294	13	641.135	122.925	34.0932	13	Y	1.348	23.87		0.189275	0.576036	10.8374
	SHexCer 18:1;O2/16:0	22.92	44.155	38.87	35.595	41.935	40.895	35.455	13.345	21.54	23.38	28.505	32.28	35.895	27.87	34	20.5	19.72	26.735	44.175	21.48	35.18	27.365	30.165	37.07	25.955	48.83		SHexCer 18:1;O2/16:0	31.9054	9.30567	2.58093	13	30.6958	8.89322	2.46653	13	Y	0.3358	23.95		0.73325	0.88503	-3.79126
	SHexCer 18:1;O2/18:0	1398	2744.5	1892	2951	2155	2904.5	1682	603.75	1495.5	1037.5	1370.5	2242.5	2338.5	887.85	4312	1076	1098	1287.5	2624	903.8	3888.5	1793	2492	5574.5	1349	7131		SHexCer 18:1;O2/18:0	1908.87	728.477	202.043	13	2647.47	2005.78	556.303	13	Y	1.248	15.11		0.224184	0.58787	38.6935
	SHexCer 18:1;O2/20:0	536.05	1257.25	674.6	1315	821.6	993.15	516.6	147.45	516.2	269.15	570.6	1055.65	833.9	334.75	852.25	310.15	338.85	583.3	840.9	265.8	842.95	591.75	612.3	642.35	470.5	924.45		SHexCer 18:1;O2/20:0	731.323	356.343	98.8319	13	585.408	230.309	63.8763	13	Y	1.24	20.54		0.226677	0.58787	-19.9522
	SHexCer 18:1;O2/22:0	1836.5	2597.5	2136.5	2525	2308	2749	1861.5	646.5	1819.5	1117	1755	2574.5	2374	1418.5	2215.5	1490.5	1481	1979	2491	1314	2725.5	2454	1791.5	2139	1623	2766.5		SHexCer 18:1;O2/22:0	2023.12	613.751	170.224	13	1991.46	512.316	142.091	13	Y	0.1428	23.26		0.887538	0.94484	-1.56461
	SHexCer 18:1;O2/23:0	3206	4946.5	3681.5	4878.5	4358.5	5031	3137	894.3	3193	1806	2905	4259.5	4238	2361.5	4069.5	2618	2880	3123	4949	2188	4667.5	3764.5	3065.5	3574.5	2516	4799		SHexCer 18:1;O2/23:0	3579.6	1240.68	344.103	13	3428.92	955.826	265.099	13	Y	0.3469	22.53		0.731839	0.88503	-4.20932
	SHexCer 18:1;O2/24:0	8910.5	15120	12745	13720	14930	14565	9475	2472.5	13020	5867	8167.5	14891.5	13115	8382	13755	10750	9182.5	11110	15770	7541.5	14380	13795	9649	10098	8140	16305		SHexCer 18:1;O2/24:0	11307.6	3998.12	1108.88	13	11450.6	3001.31	832.413	13	Y	0.1031	22.26		0.918755	0.94484	1.26463
	SHexCer 18:1;O2/24:1	8053	11945	10995	12805	10252.5	14460	10145	3431.5	7746	6579	8650.5	11607	10642.5	5485.5	9700	5313	5780.5	8340.5	11605	4930.5	9657.5	7281.5	7966	9439	6860.5	11400		SHexCer 18:1;O2/24:1	9793.23	2895.37	803.03	13	7981.5	2274.53	630.842	13	Y	1.774	22.73		0.088735	0.533026	-18.4998
	SHexCer 18:1;O2/18:0(2OH)	75.425	129.15	76.425	122.4	95.53	118	69.86	48.155	56.895	49.1	92.02	92.085	119.8	54.595	123.415	37.73	76.325	52.965	119.4	64.35	93.92	65.115	100.42	167.1	89.32	135.85		SHexCer 18:1;O2/18:0(2OH)	88.065	28.2355	7.83113	13	90.8081	37.5998	10.4283	13	Y	0.21	22.27		0.837959	0.94484	3.11483
	SHexCer 18:1;O2/20:0(2OH)	136.8	119.65	114.01	124.625	123.55	170.65	118.75	121.65	104.4	80.045	139.7	128.2	158.15	130.8	141.55	65.4	148.65	102.635	135.5	163.3	136.8	129.55	152.55	171.95	142.25	132.15		SHexCer 18:1;O2/20:0(2OH)	126.168	22.6898	6.29302	13	134.853	26.9356	7.47059	13	N (HD)			53.5	0.4483	0.273437	6.8837
	SHexCer 18:1;O2/22:0(2OH)	1776.5	1948	1504.5	1883	1912	2478	1520	1096.5	1269	981.65	1724.5	2040.95	2066.5	1521.5	1695	863.2	1712.5	1554	2082.5	1573	1954.5	1469	1570.5	2118	1630	1734		SHexCer 18:1;O2/22:0(2OH)	1707.78	422.105	117.071	13	1652.13	316.481	87.776	13	Y	0.3804	22.25		0.70684	0.88503	-3.2584
	SHexCer 18:1;O2/23:0(2OH)	4625	7328	3905	6567.5	6119.5	7005	4544.5	1953.5	3185.5	2668	5147.5	4982	7002.5	3559.5	4685	2232	5199.5	4280.5	7919	3687.5	5529	3566.5	4194	6172.5	4222	5330		SHexCer 18:1;O2/23:0(2OH)	5002.58	1749.78	485.302	13	4659.77	1420.25	393.906	13	Y	0.5485	23.03		0.588399	0.881474	-6.85262
	SHexCer 18:1;O2/24:0(2OH)	6739	8853.5	6865	7283	8781.5	9234	6957	3773	6668.5	5074.5	6272.5	8971.5	8493	7715.5	6962.5	4815.5	8256.5	6380	9748	9141	8064.5	7053	7559	7596.5	7012	7377.5		SHexCer 18:1;O2/24:0(2OH)	7228.15	1632.17	452.682	13	7513.96	1221.23	338.708	13	Y	0.5055	22.23		0.617754	0.881474	3.95409
	SHexCer 18:1;O2/24:1(2OH)	6818.5	8687	6523.5	8104	7845	10505.5	8408	4915.5	4596	4929.5	7964.5	7416	8839.5	5184.5	6658.5	2708.5	6400.5	5823	9973	5880	6335	4433.5	5796.5	8537	6840.5	6421		SHexCer 18:1;O2/24:1(2OH)	7350.19	1746.76	484.463	13	6230.12	1759.8	488.08	13	Y	1.629	24		0.116411	0.54876	-15.2387
	Total Glycosphingollipid	250707	324151	325833	363989	286621	341075	318951	104226	285300	189673	229193	289859	316321	160399	294464	189759	162199	227654	338060	153839	257694	257626	251861	228147	212754	340396		Total Glycosphingollipid	278915	70898.5	19663.7	13	236527	62344.1	17291.2	13	N (CON)			52	0.1014	0.273437	-15.1975
	Total Hex-Cer	201764	253944	270384	296922	222020	266722	265265	81285.8	237173	155520	179087	225068	249925	119817	234307	153655	115829	177217	264670	111748	193788	206579	203843	167277	166472	269636		Total Hex-Cer	223468	57957.7	16074.6	13	183449	52367.6	14524.1	13	N (CON)			47	0.0568	0.273437	-17.908
	Total Hex2Cer	4809.31	4487.58	4296.66	4751.91	4855.64	4098.59	5215.25	2822.61	4434.75	3671.21	5317.8	4497.23	6138.81	3518.2	4952.1	3803.05	3795.42	5794.41	5088.3	4416.32	5595.55	4623.3	3038.93	4601.85	5361.67	6254.23		Total Hex2Cer	4569.03	806.081	223.567	13	4680.26	954.681	264.781	13	Y	0.321	23.34		0.7516	0.88503	2.43438
	Total SHexCer	23963	38654.9	32163.5	38230.1	34867.5	40743.5	26852.6	8209.35	27811.7	16699	23447.6	36662.9	33577.8	18898	34938.2	21578.2	20780.6	26450	38324.1	17165.1	36197.1	29707.1	25606.5	31504.4	20985	43374.8		Total SHexCer	29375.7	9506.09	2636.52	13	28116.1	8287.88	2298.64	13	Y	0.3601	23.56		0.7219	0.88503	-4.28783
	Total SHexCer (OH)	20171.2	27065.3	18988.4	24084.5	24877.1	29511.2	21618.1	11908.3	15880.3	13782.8	21340.7	23630.7	26679.5	18166.4	20266	10722.3	21794	18193.1	29977.4	20509.2	22113.7	16716.7	19373	24763	19936.1	21130.5		Total SHexCer (OH)	21502.9	5290.34	1467.28	13	20281.6	4419.44	1225.73	13	Y	0.6388	23.26		0.5292	0.865424	-5.67967
	Total Combined SHexCer	44134.2	65720.2	51151.9	62314.6	59744.6	70254.7	48470.7	20117.7	43692	30481.8	44788.3	60293.7	60257.2	37064.4	55204.2	32300.5	42574.5	44643.1	68301.5	37674.2	58310.9	46423.8	44979.4	56267.5	40921	64505.3		Total Combined SHexCer	50878.6	14387.7	3990.42	13	48397.7	11121.3	3084.49	13	Y	0.4919	22.57		0.6275	0.881474	-4.87607

## Sheet: 5. Grey Cortex
		control	control	control	control	control	control	control	control	control	control	control	control	control	HD	HD	HD	HD	HD	HD	HD	HD	HD	HD	HD	HD	HD
		grey cortex	grey cortex	grey cortex	grey cortex	grey cortex	grey cortex	grey cortex	grey cortex	grey cortex	grey cortex	grey cortex	grey cortex	grey cortex	grey cortex	grey cortex	grey cortex	grey cortex	grey cortex	grey cortex	grey cortex	grey cortex	grey cortex	grey cortex	grey cortex	grey cortex	grey cortex
	Age at Death	78.3	69.1	63.6	81	64.1	63.9	69.4	75.6	59	67.3	74.8	68.3	60.4	77	68.7	61.1	81.1	66.6	73.9	62.3	57.2	66.7	72.2	70.7	51.5	51.5
	Post-Mortem Interval	46	34	54.5	36.5	24	32	24	46	30	30	61.5	71.5	49	8.5	72	17	50.5	37	26.5	21.5	22	18.5	22	70	63.5	63.5
	Brain pH	6.54	6.31	6.51	6.56	6.56	6.47	6.27	6.57	6.84	6.23	6.24	6.34	6.23	6.57	6.32	6.54	6.23	6.26	6.31	6.62	6.22	6.21	6.43	6.16	6.54	6.54
	CAG														41	41	43	40	43	40	43	44	45	43	42	41	43																		Below 0.01
	Gender	M	M	M	M	M	M	M	M	F	F	F	F	F	M	M	M	M	M	M	M	F	F	F	F	F	F
																														CONTROL				HD
	nmol lipid per mg tissue	control	control	control	control	control	control	control	control	control	control	control	control	control	HD	HD	HD	HD	HD	HD	HD	HD	HD	HD	HD	HD	HD			Mean	SD	SEM	N	Mean	SD	SEM	N	Normality	t ratio	df	Mann Whitney U Rank	p	q	% DIFF	Unadjusted Sig.
	Cer 18:1;O2/16:0	0.004743			0.005333			0.008713							0.004819	0.004609	0.004291	0.005779	0.004312	0.004168	0.003791	0.004176	0.006843		0.00687		0.00504		Cer 18:1;O2/16:0	0.006263	0.00214217	0.00123678	3	0.00497255	0.00107183	0.00032317	11	N			8	0.2253	0.742617	-20.6044
	Cer 18:1;O2/18:0	0.083979	0.125318	0.086741	0.113382	0.103138	0.0874	0.126795	0.085098	0.090525	0.114603	0.129974	0.117515	0.067863	0.11994	0.11106	0.122591	0.113434	0.079022	0.097878	0.083512	0.106857	0.158449		0.061362	0.098527	0.117841		Cer 18:1;O2/18:0	0.102487	0.0200454	0.0055596	13	0.105873	0.0248449	0.00717212	12	Y	0.3729	21.19		0.7128	0.736837	3.30359
	Cer 18:1;O2/20:0	0.006486	0.009129	0.007014	0.007959	0.006377	0.008165	0.009951	0.006432	0.006567	0.007974	0.009009	0.011313	0.006202	0.011147	0.008325	0.008809	0.010389	0.007341	0.009878	0.00755	0.006218	0.008339		0.005957	0.008822	0.009079		Cer 18:1;O2/20:0	0.00789062	0.00159668	0.000442839	13	0.00848783	0.00156621	0.000452126	12	Y	0.924	22.92		0.3552	0.416056	7.56871
	Cer 18:1;O2/24:1	0.014271	0.121652	0.014547	0.007512	0.027192	0.058017	0.08209	0.055523	0.03695	0.034078	0.217728	0.099299	0.028952	0.092793	0.00751	0.011491	0.010788	0.008283	0.063183	0.032101	0.013437	0.006953		0.010275	0.059341	0.096556		Cer 18:1;O2/24:1	0.0613701	0.0583572	0.0161854	13	0.0343926	0.034366	0.00992061	12	N			48.5	0.1095	0.742617	-43.9587
	Cer 18:1;O2/24:2	0.0038	0.024841	0.004101		0.009008	0.014539	0.019115	0.020394	0.010525	0.010466	0.053921	0.021276	0.006677	0.017914					0.01329	0.007357	0.003664			0.003014	0.011791	0.024611		Cer 18:1;O2/24:2	0.0165552	0.013679	0.0039488	12	0.011663	0.00781793	0.0029549	7	N			32	0.432	0.763309	-29.551
	Cer 18:1;O2/25:1		0.019136				0.009974	0.012205	0.009773	0.006695	0.00644	0.032368	0.015045	0.00375	0.014284					0.010985	0.00531					0.01007	0.015444		Cer 18:1;O2/25:1	0.0128207	0.0086978	0.00289927	9	0.0112186	0.00398548	0.00178236	5	N			21	0.6787	0.907083	-12.496
	Total Ceramide	0.113279	0.300076	0.112403	0.134187	0.145715	0.178096	0.258869	0.17722	0.151262	0.17356	0.443	0.264448	0.113444	0.260897	0.131503	0.147182	0.140389	0.098957	0.199382	0.13962	0.134353	0.180583		0.087478	0.18855	0.268571		Total Ceramide	0.197351	0.0960161	0.0266301	13	0.164789	0.05713	0.016492	12	N			68	0.6114	0.793963	-16.4995
																														CONTROL				HD
	nmol lipid per mg tissue	control	control	control	control	control	control	control	control	control	control	control	control	control	HD	HD	HD	HD	HD	HD	HD	HD	HD	HD	HD	HD	HD		Grey Cortex	Mean	SD	SEM	N	Mean	SD	SEM	N	Normality	t ratio	df	Mann Whitney U Rank	p	q	% DIFF	Unadjusted Sig.
	SM 18:1;O2/16:0	0.22775	0.389811	0.217475	0.132122	0.241862	0.281591	0.359549	0.215311	0.225355	0.277224	0.441675	0.377425	0.242089	0.385397	0.13855	0.184736	0.175195	0.21	0.337504	0.192093	0.167042	0.17274	0.433386	0.313565	0.265341	0.34527		SM 18:1;O2/16:0	0.279172	0.0878389	0.0243621	13	0.255448	0.0968963	0.0268742	13	Y	0.6542	23.77		0.444357	0.549416	-8.4982
	SM 18:1;O2/18:0	2.82253	4.48497	3.37801	2.38679	3.40399	3.7187	3.84938	2.64642	3.3459	3.67179	3.89315	3.79131	2.68744	3.7149	2.59899	3.57654	2.34389	3.1712	3.50935	2.65422	2.7334	2.66954	4.74435	1.79553	3.74988	3.99594		SM 18:1;O2/18:0	3.3908	0.604765	0.167732	13	3.17367	0.799947	0.221865	13	Y	0.7806	22.34		0.36859	0.480399	-6.40344
	SM 18:1;O2/18:1	0.259357	0.533462	0.327058	0.212447	0.2434	0.47587	0.367639	0.329182	0.383262	0.39269	0.550614	0.50109	0.254218	0.473147	0.245675	0.318373	0.203947	0.344109	0.443137	0.278597	0.259571	0.25663	0.46851	0.157768	0.385667	0.52681		SM 18:1;O2/18:1	0.371561	0.114894	0.0318658	13	0.335534	0.115432	0.0320151	13	Y	0.7978	24		0.399646	0.480399	-9.69607
	SM 18:1;O2/19:0	0.0369	0.060242	0.045863	0.026472	0.049754	0.040296	0.043992	0.037962	0.043922	0.053828		0.044493	0.034742	0.059466	0.033113	0.046718	0.025637	0.038116	0.044015	0.033054	0.035252	0.039331		0.022572		0.044484		SM 18:1;O2/19:0	0.0432055	0.00896039	0.00258664	12	0.0383416	0.0103067	0.00310759	11	Y	1.203	19.94		0.210976	0.291915	-11.2575
	SM 18:1;O2/20:0	1.00384	1.17869	1.33798	0.868285	1.29012	1.05051	0.784402	0.814364	1.17569	1.68456	0.812553	0.726828	0.875847	0.896052	0.869265	1.1386	0.607628	0.999493	0.818748	0.607674	0.944496	0.992559	0.836669	0.545674	0.873744	0.80331		SM 18:1;O2/20:0	1.04644	0.278062	0.0771205	13	0.84107	0.170862	0.0473885	13	Y	2.269	19.93		0.032447	0.26424	-19.6253	*
	SM 18:1;O2/20:1	0.044214	0.062705	0.058647	0.040024	0.041854	0.059243	0.042525	0.047962	0.054128	0.072793		0.062388	0.043258	0.059103	0.037139	0.049764	0.031619	0.055312	0.05755	0.036264	0.039672	0.043323		0.028659	0.055101	0.054516		SM 18:1;O2/20:1	0.0524784	0.0106292	0.00306838	12	0.0456685	0.010821	0.00312377	12	Y	1.554	21.99		0.122822	0.26424	-12.9766
	SM 18:1;O2/22:0	0.104379	0.183189	0.098338	0.060984	0.101062	0.155583	0.15709	0.091402	0.101525	0.14431	0.22086	0.170358	0.155508	0.187052	0.064709	0.087936	0.068407	0.118884	0.138641	0.088829	0.089815	0.071087	0.362724	0.131225	0.154054	0.153405		SM 18:1;O2/22:0	0.134199	0.044989	0.0124777	13	0.132059	0.0792112	0.0219692	13	N (HD)			63	0.627585	0.742617	-1.59465
	SM 18:1;O2/22:1		0.092333				0.060739	0.082566	0.052121		0.044534	0.156737	0.093493	0.041524	0.10619				0.034116	0.079443	0.040093			0.204552	0.034833	0.051992	0.082532		SM 18:1;O2/22:1	0.0780059	0.0379548	0.013419	8	0.0792189	0.0569754	0.0201438	8	N (HD)			25	0.781236	0.793963	1.55501
	SM 18:1;O2/23:0	0.035521	0.206189	0.040504		0.065946	0.131522	0.154967	0.071318	0.086121	0.090845	0.25464	0.180448	0.077081	0.167914		0.042318	0.028726		0.136458	0.058264	0.052731		0.461566	0.032072	0.101147	0.150952		SM 18:1;O2/23:0	0.116259	0.0694038	0.0200352	12	0.123215	0.129476	0.040944	10	N (HD)			50	0.656686	0.793963	5.98348
	SM 18:1;O2/23:1		0.127303			0.039677	0.081861	0.117516	0.076621	0.046085	0.058862	0.247939	0.145694	0.043089	0.155034					0.109275	0.049403			0.326503		0.075876	0.117913		SM 18:1;O2/23:1	0.0984647	0.0644249	0.0203729	10	0.139001	0.0987471	0.0403133	6	N (CON) N too small			21	0.3123	0.742617	41.168
	SM 18:1;O2/24:0	0.104821	0.503	0.096403	0.033301	0.1626	0.296	0.441615	0.175045	0.216851	0.226198	0.605763	0.465343	0.201524	0.389121	0.046053	0.086418	0.065858	0.077594	0.314649	0.113946	0.118916	0.058409	1.21308	0.149261	0.232426	0.34319		SM 18:1;O2/24:0	0.27142	0.17765	0.0492714	13	0.24684	0.312843	0.086767	13	N (HD)			62	0.363797	0.742617	-9.05626
	SM 18:1;O2/24:1	0.439386	3.33105	0.615324	0.158317	1.00762	2.15983	2.69741	1.81849	1.24853	1.63878	6.27076	3.52605	1.17806	3.3691	0.271305	0.521909	0.369513	0.302797	2.21738	0.958992	0.688261	0.283465	6.95732	0.345362	1.52825	2.57323		SM 18:1;O2/24:1	2.00689	1.65792	0.459824	13	1.56822	1.91104	0.530028	13	N (CON/HD)			61	0.269329	0.742617	-21.8582
	SM 18:1;O2/24:2		0.146727			0.044892	0.09493	0.090984	0.086417	0.067532	0.06794	0.19864	0.153351	0.064734	0.155397				0.040297	0.104954	0.047147	0.049202		0.264345	0.058884	0.08924	0.127159		SM 18:1;O2/24:2	0.101615	0.0487483	0.0154156	10	0.104069	0.0719686	0.0239895	9	N (HD)			41	0.799979	0.83434	2.41574
	SM 18:1;O2/25:0		0.213068			0.0592	0.111452	0.144008	0.059439	0.087858	0.094026	0.205816	0.153537	0.052185	0.137474					0.112519	0.042496	0.037622		0.38809		0.071767	0.121381		SM 18:1;O2/25:0	0.118059	0.0590983	0.0186885	10	0.130193	0.120158	0.0454154	7	N (HD)			31	0.815654	0.83434	10.2778
	SM 18:1;O2/25:1	0.08345	0.758985	0.127683	0.031293	0.230354	0.505583	0.575516	0.428924	0.305163	0.393138	1.43606	0.728433	0.219887	0.759405	0.059748	0.105009	0.090345	0.048703	0.563153	0.257667	0.164361	0.06811	1.65034	0.044043	0.34893	0.535762		SM 18:1;O2/25:1	0.448036	0.376776	0.104499	13	0.361198	0.452339	0.125456	13	N (CON/HD)			65	0.291421	0.742617	-19.382
	SM 18:1;O2/26:1	0.059043	0.588417	0.097086		0.172462	0.317478	0.411156	0.238992	0.247482	0.313388	0.800553	0.450463	0.137315	0.474078	0.044093	0.073636	0.054106		0.369191	0.132845	0.115471	0.052008	1.09752	0.027746	0.225178	0.360802		SM 18:1;O2/26:1	0.319486	0.215977	0.0623472	12	0.252223	0.30568	0.0882423	12	N (HD)			47	0.14896	0.742617	-21.0535
	Total Sphingomyelin	5.27769	12.9638	6.48872	4.0308	7.20322	9.59153	10.4174	7.2443	7.69882	9.31006	16.1032	11.5886	6.34208	11.5353	4.43932	6.30706	4.09549	5.49917	9.3749	5.59961	5.55035	4.73642	19.4475	3.70172	8.24668	10.3604		Total Sphingomyelin	8.78925	3.34999	0.929121	13	7.60722	4.34926	1.20627	13	N (HD)			58	0.259735	0.742617	-13.4486
																														CONTROL				HD
	pmol lipid per mg protein	control	control	control	control	control	control	control	control	control	control	control	control	control	HD	HD	HD	HD	HD	HD	HD	HD	HD	HD	HD	HD	HD			Mean	SD	SEM	N	Mean	SD	SEM	N	Normality	t ratio	df	Mann Whitney U Rank	p	q	% DIFF	Unadjusted Sig.
	Hex-Cer 18:1;O2/16:0	45.725	152.3	47.45	15.22	88.85	25.56	289.15	289.65	97.245	354.8	215.35	15.22	43.79	33.77	29.065	423.45	57.5	16.97	698.45	632.95	26.915	57.265	375.7	74.04	268.85	758.9		Hex-Cer 18:1;O2/16:0	129.255	119.198	33.0596	13	265.679	282.044	78.2249	13	Y	1.606	16.15		0.12109	0.26424	105.547
	Hex-Cer 18:1;O2/18:0	1200	4760	1305	337.95	2831	526.7	7611	9897	3494	11825	5860.5	447.45	1034.5	558.05	531.25	10615	1109.8	266.45	15340	18025	512.75	983.05	11005	1778.5	8359.5	19875		Hex-Cer 18:1;O2/18:0	3933.08	3836.67	1064.1	13	6843.03	7396.16	2051.33	13	Y	1.259	18.02		0.220062	0.291915	73.9863
	Hex-Cer 18:1;O2/20:0	147.5	414	120.4	36.71	241.9	61.425	652.6	733.3	297.45	781.75	581.95	48.675	106.39	86.005	66.015	959.05	137.95	31.98	1361	1894.5	70.145	120.95	1099	181.6	831.65	1936.5		Hex-Cer 18:1;O2/20:0	324.927	276.037	76.5589	13	675.103	717.06	198.877	13	Y	1.643	15.48		0.113309	0.26424	107.771
	Hex-Cer 18:1;O2/22:0	246.9	979.3	214.95	57.38	465.35	105.75	1976	1994.5	669.7	2503.5	1347.5	78.635	208.1	131.3	97.115	3399	230.35	43.6	4248	6139.5	137.05	221.85	3447	346.7	2245.5	5298		Hex-Cer 18:1;O2/22:0	834.428	851.937	236.285	13	1998.84	2247.5	623.344	13	Y	1.747	15.38		0.093496	0.26424	139.547
	Hex-Cer 18:1;O2/23:0	385.7	1567.5	328.25	90.365	782.4	159	2983.5	2858.5	998.6	3828	1856.5	112.55	292	212.4	169.5	5553.5	365.45	58.495	7142	10282.5	190.65	331.5	4907	537.95	3134.5	7776		Hex-Cer 18:1;O2/23:0	1249.45	1269.26	352.028	13	3127.8	3598.78	998.122	13	Y	1.775	14.94		0.088646	0.26424	150.334
	Hex-Cer 18:1;O2/24:0	989.25	4128.5	812.9	237.5	1962	375.55	6670.5	5225	2423	9164.5	3319.5	239.35	672.7	555.85	421.75	15350	732.95	139.1	14620	22555	436.65	741.85	10595	1113	6795.5	18660		Hex-Cer 18:1;O2/24:0	2786.17	2813.64	780.364	13	7132.05	8198	2273.72	13	Y	1.808	14.79		0.083188	0.26424	155.98
	Hex-Cer 18:1;O2/24:1	4363.5	15625	3506	1015.05	8190	1830.5	32780	41750	11760	58825	26165	1174.5	3399.5	1915.5	1628.5	55885	3898.5	547.9	83770	84935	1750.5	3305.5	46280	5989	33825	84110		Hex-Cer 18:1;O2/24:1	16183.4	18384.8	5099.03	13	31372.3	35345.6	9803.1	13	Y	1.375	18.05		0.18196	0.27127	93.8552
	Hex-Cer 18:1;O2/25:0	403.75	1468.5	321.2	88.05	743.6	162.35	2388	1553	886.15	2853.5	1209.5	100.975	265.8	229.5	184.3	3860.5	302.3	54.66	4570.5	6985.5	169.75	310.85	3043	492.7	2130.5	4776.5		Hex-Cer 18:1;O2/25:0	957.26	898.287	249.14	13	2085.43	2331.24	646.569	13	Y	1.628	15.49		0.116532	0.26424	117.854
	Hex-Cer 18:1;O2/26:0	92.97	353.65	76.13	26.55	183.65	40.17	515.2	274.45	193.45	621.55	239.9	23.995	66.655	50.24	41.415	718.3	55.475	12.105	864.5	1097.5	40.12	73.515	574.4	104.95	394.25	916.1		Hex-Cer 18:1;O2/26:0	208.332	191.136	53.0115	13	380.221	401.927	111.474	13	Y			73	0.176948	0.793963	82.5069
	Hex-Cer 18:1;O2/26:1	854.25	3361	724.7	239	1741	386.75	7115.5	5131	1813.5	10360	3777.5	204.8	640.95	499.2	406.95	11057.5	766.05	136.3	15190	17815	372.4	685.8	8967	1216	5211	14925		Hex-Cer 18:1;O2/26:1	2796.15	3115.11	863.977	13	5942.17	6737.84	1868.74	13	N (CON)	1.528	16.91		0.5114	0.26424	112.513
	Hex2Cer 18:1;O2/16:0	18.17	35.58	22.095	15.485	34.045	19.115	74.775	76.13	35.455	70.73	63.11	13.17	19.76	37.835	38.545	80.865	33.95	27.345	142.75	68.165	28.265	83.155	51.16	49.13	72.69	118.2		Hex2Cer 18:1;O2/16:0	38.2785	24.142	6.69578	13	64.0042	35.503	9.84675	13	Y	2.161	21.13		0.041024	0.26424	67.2069	*
	Hex2Cer 18:1;O2/18:0	178.15	347.4	131.1	121.6	268.95	120.65	627.6	630.7	197.55	618.7	573.5	101.055	131.55	148.2	147.85	543.3	189.75	106.05	1185.5	802.2	111.3	145.2	553.8	256.75	665.25	1155		Hex2Cer 18:1;O2/18:0	311.423	219.922	60.9954	13	462.319	391.498	108.582	13	Y	1.212	18.89		0.238168	0.291915	48.4536
	Hex2Cer 18:1;O2/22:0	20.69	43.15	14.47	10.144	27.17	10.915	94.9	88.785	20.23	83.19	71.62	11.11	16.67	18.55	15.075	136.1	29.175	9.9485	196	253.4	12.81	21.855	91.005	26.33	113.75	227.1		Hex2Cer 18:1;O2/22:0	39.4649	32.8656	9.11527	13	88.546	88.9182	24.6615	13	Y	1.867	15.22		0.074043	0.26424	124.366
	Hex2Cer 18:1;O2/24:0	59.22	128.25	29.385	16.915	78.5	19.195	278.4	267.5	66.17	269.4	177.45	18.125	32.965	30.11	26.5	549.95	72.96	12.06	715.3	937.45	27.695	43.72	276.3	66.035	342.15	810.9		Hex2Cer 18:1;O2/24:0	110.883	102.763	28.5012	13	300.856	339.277	94.0985	13	Y	1.932	14.18		0.064983	0.26424	171.328
	Hex2Cer 18:1;O2/24:1	261.45	482.7	146.45	61.715	350.2	74.705	1145	1418	257.7	1106	1075	59.185	139	148.8	110.75	1700	388.4	49.025	2823	3117	107.8	139.65	916.95	299.6	1306.5	2907		Hex2Cer 18:1;O2/24:1	505.931	493.044	136.746	13	1078.04	1182.29	327.909	13	Y	1.61	16.05		0.120318	0.26424	113.08
	Hex2Cer 18:1;O2/25:0	26.535	61.2	11.68	6.5695	38.89	8.05	143.55	125	27.22	140.1	90.36	7.541	16.185	12.77	9.7125	255.65	29.825	4.741	393.75	477.35	7.437	14.885	140	31.975	162.95	361.35		Hex2Cer 18:1;O2/25:0	54.0677	52.6684	14.6076	13	146.338	170.553	47.303	13	Y	1.864	14.27		0.074599	0.26424	170.657
	Hex2Cer 18:1;O2/26:0	7.1375	16.81	3.412	2.5705	10.935	2.378	32.32	23.265	6.4095	33.62	16.605	2.1575	4.157	3.5275	3.1145	53.35	7.603	1.24335	74.61	96.665	3.2605	3.399	25.275	7.7965	30.435	69.265		Hex2Cer 18:1;O2/26:0	12.4444	11.2497	3.12011	13	29.1957	33.1702	9.19976	13	Y	1.724	14.72		0.097922	0.26424	134.61
	Hex2Cer 18:1;O2/26:1	63.185	146.85	35.725	18.335	98.605	23.565	360.15	367.25	66.365	396.85	276.75	13.215	35.16	33.665	24.82	503.1	89.765	11.0695	945.25	946.45	26.71	38.18	294.8	80.38	370.05	814		Hex2Cer 18:1;O2/26:1	146.308	148.224	41.11	13	321.403	365.659	101.416	13	Y	1.6	15.84		0.122598	0.26424	119.676
	SHexCer 18:1;O2/16:0	8.125	11.1385	9.549	7.4435	12.95	4.781	14.905	14.775	7.487	17.445	13.35	7.4135	6.7655	6.182	4.836	23.225	5.705	7.5045	28.47	23.61	7.4535	5.7925	16.365	7.406	17.875	36.685		SHexCer 18:1;O2/16:0	10.4714	3.88994	1.07888	13	14.7007	10.5098	2.91489	13	Y			76.5	0.178621	0.83434	40.3896
	SHexCer 18:1;O2/18:0	120.555	371.4	130.35	58.225	251.35	60.875	431.5	718.8	235.6	708.35	373.85	59.73	97.125	67.415	73.445	1127.45	100.29	36.26	1038.65	1201.5	66.23	90.18	783.7	199.05	652.3	4592.5		SHexCer 18:1;O2/18:0	278.285	231.998	64.3447	13	771.459	1233.59	342.135	13	N (HD)	1.417	12.85		0.5114	0.27127	177.219
	SHexCer 18:1;O2/20:0	32.92	88.1	18.765	13.7965	57.675	8.6485	124.3	187.3	42.155	179.1	126.55	9.907	16.37	19.135	14.165	255.75	23.81	5.0565	283.4	558.3	15.505	20.975	232.4	32.965	225.85	555.6		SHexCer 18:1;O2/20:0	69.6605	64.8537	17.9872	13	172.532	201.471	55.8779	13	Y	1.753	14.46		0.092466	0.26424	147.675
	SHexCer 18:1;O2/22:0	137.3	341.5	119	32.885	214.95	48.565	543.65	612.8	245.8	658.05	448.75	41.25	75	70.04	59.985	997.25	103.695	22.01	1221	1947	66.105	84.56	922.3	131.5	821.1	1813		SHexCer 18:1;O2/22:0	270.731	227.243	63.0258	13	635.35	700.525	194.291	13	Y	1.785	14.5		0.086931	0.26424	134.679
	SHexCer 18:1;O2/23:0	197.65	576.5	156.15	39.83	332.55	70.13	818.35	1049	329	1134.2	613.15	51.17	99.125	103.725	80.635	1895	147.4	21.94	2004.5	3746	78.11	109.06	1402.5	204.1	1201	2846.5		SHexCer 18:1;O2/23:0	420.523	383.745	106.432	13	1064.65	1242.22	344.53	13	Y	1.786	14.27		0.086664	0.26424	153.173
	SHexCer 18:1;O2/24:0	640.1	1835	522.6	131.55	1273	205.3	2822.5	2859.5	1156	3656.5	1985.5	156.6	313.15	322.45	245.85	5956	394.6	71.45	6013	10104	240.65	367.75	3977	542.25	3994	8556.5		SHexCer 18:1;O2/24:0	1350.56	1187.86	329.454	13	3137.35	3553.84	985.658	13	Y	1.719	14.65		0.098475	0.26424	132.299
	SHexCer 18:1;O2/24:1	582.45	1704.5	524.3	105.6	1163	215.5	2801	3924	1147.5	4423.5	2319	141.3	346.25	284.2	229.65	4772	438.9	67.51	6267	8126.5	209.85	322.75	3734.5	613.5	3716	7364.5		SHexCer 18:1;O2/24:1	1492.15	1461.46	405.335	13	2780.53	3033.51	841.344	13	Y	1.38	17.29		0.180393	0.27127	86.3442
	SHexCer 18:1;O2/18:0(2OH)	13.78	24.84	12.23	5.2965	27.955	2.8035	26.835	56.295	11.979	47.99	37.69	4.546	8.4425	8.7015	8.2285	40.355	11.845	3.6635	78.075	73.395	4.488	8.5635	42.47	16.805	41.365	120.9		SHexCer 18:1;O2/18:0(2OH)	21.591	17.2287	4.77838	13	35.2965	36.1935	10.0383	13	Y	1.234	17.18		0.231733	0.291915	63.4783
	SHexCer 18:1;O2/20:0(2OH)	41.42	61.78	36.06	18.25	57.665	22.74	81.815	109	36.825	78.675	93.365	21.805	37.825	33.425	33.445	81.575	43.19	14.725	158.35	142.85	28.69	39.83	97.4	50.425	99.46	170.2		SHexCer 18:1;O2/20:0(2OH)	53.6327	29.3794	8.14839	13	76.4281	53.0851	14.7232	13	Y	1.354	18.72		0.191152	0.27127	42.5028
	SHexCer 18:1;O2/22:0(2OH)	252.9	454.5	163.65	57.445	422.35	88.475	716.7	987.4	260.1	811.75	764.15	77.98	134.95	139.7	127.05	780.25	255.4	45.5	1488	2226.5	110.1	153.65	987.05	277.75	1111.5	1670		SHexCer 18:1;O2/22:0(2OH)	399.412	320.983	89.0246	13	720.958	720.967	199.96	13	Y	1.469	16.58		0.154657	0.26424	80.505
	SHexCer 18:1;O2/23:0(2OH)	498.05	1142.9	302.9	103	852.6	137.4	1494	2365	528	2075.5	1535.5	128.7	215.6	249.25	215.4	2304	552.85	68.135	3926	6544.5	158.25	252.95	2467	511.9	2590.5	4281		SHexCer 18:1;O2/23:0(2OH)	875.319	778.599	215.945	13	1855.52	2055.23	570.018	13	Y	1.608	15.37		0.120971	0.26424	111.982
	SHexCer 18:1;O2/24:0(2OH)	1255	2435	694.15	218.75	2466	294.55	3303.5	3856	1197	3585.5	3129.5	292.5	492.1	571.1	491.8	4026	1051	130.6	6438	9050.5	374	579.4	4026.5	1178.5	4493.5	6736.5		SHexCer 18:1;O2/24:0(2OH)	1786.12	1382.06	383.313	13	3011.34	2986.37	828.27	13	Y	1.342	16.91		0.192022	0.27127	68.5967
	SHexCer 18:1;O2/24:1(2OH)	906.95	1788.5	649.25	181.75	1900.5	298.1	3151.5	5579.5	1024	4363	3941	240.45	496.2	479.1	441.05	3450.5	1107.8	119.5	7902	7895	321.85	507.45	4113.5	1050.5	4222.5	5987.5		SHexCer 18:1;O2/24:1(2OH)	1886.21	1800.65	499.411	13	2892.17	2910.74	807.293	13	Y	1.06	20.01		0.299788	0.353062	53.3327
		ND	ND	ND	ND	7.572	ND	ND	ND	17.035	ND	ND	ND	10.1305	ND	ND	ND	ND	ND	ND	ND	ND	14.785	ND	10.7715	ND	10.826			11.5792	4.895	2.82613	3	12.1275	2.30162	1.32884	3	Y	0.1821	2.857			0.876298	4.73552
	Total Glycosphingollipid	8729.55	32809.8	7456.98	2143.77	17229.8	3673.75	62981.4	69706.4	22633.1	101118	44573.2	2446.15	6730.38	4271.81	3575.86	107821	7656.33	1307.56	147804	170362	3706.93	6832.13	90293.1	11834.4	63196.2	159032		Total Glycosphingollipid	29402.4	31471.4	8728.61	13	59822.7	66895.9	18553.6	13	Y	1.484	17.06		0.15093	0.26424	103.461
	Total Hex-Cer	634.537	1261.94	394.317	253.334	907.295	278.573	2756.7	2996.63	677.1	2718.59	2344.39	225.559	395.447	433.457	376.367	3822.32	841.428	221.482	6476.16	6698.68	325.277	490.044	2349.29	817.997	3063.77	6462.82		Total Hex-Cer	1218.8	1077.66	298.889	13	2490.7	2574.75	714.107	13	Y	1.643	16.08		0.113503	0.26424	104.357
	Total Hex2Cer	1719.1	4928.14	1480.71	389.33	3305.47	613.8	7556.2	9366.17	3163.54	10777.1	5880.15	467.371	953.785	873.147	708.566	15026.7	1214.4	231.731	16856	25706.9	683.904	1001.07	11068.8	1730.77	10628.1	25765.3		Total Hex2Cer	3892.38	3542.73	982.577	13	8576.57	9665.69	2680.78	13	Y	1.641	15.17		0.113913	0.26424	120.343
	Total SHexCer	2968.1	5907.52	1858.24	584.491	5727.07	844.068	8774.35	12953.2	3057.9	10962.4	9501.2	765.981	1385.12	1481.28	1316.97	10682.7	3022.09	382.123	19990.4	25932.7	997.378	1541.84	11733.9	3085.88	12558.8	18966.1		Total SHexCer	5022.28	4283.59	1188.05	13	8591.71	8697.9	2412.36	13	Y	1.327	17.5		0.196855	0.27127	71.0719
	Total SHexCer (OH)	4687.2	10835.7	3338.95	973.822	9032.55	1457.87	16330.6	22319.4	6221.45	21739.6	15381.4	1233.35	2338.9	2354.42	2025.54	25709.4	4236.49	613.855	36846.4	51639.7	1681.28	2542.91	22802.7	4816.65	23186.9	44731.4		Total SHexCer (OH)	8914.66	7755.64	2151.03	13	17168.3	18194.5	5046.26	13	Y	1.505	16.22		0.145478	0.26424	92.5848
	Total Combined SHexCer	4679.07	10824.5	3329.41	966.378	9027.17	1453.09	16315.6	22304.6	6230.99	21722.1	15368	1225.94	2342.27	2348.24	2020.7	25686.1	4230.78	606.35	36818	51616	1673.83	2551.9	22786.3	4820.02	23169.1	44705.5		Total Combined SHexCer	8906.86	7750.81	2149.69	13	17156.4	18184.6	5043.49	13	Y	1.505	16.22		0.145478	0.26424	92.6198

## Sheet: 6. HouseKeepers
		Preliminary check to assess if protein expression is accurate
		HouseKeeper		CONTROL			HD
		Expression		Mean	SEM	N	Mean	SEM	N	Normality	t ratio	df	Mann-Whitney U	p	q	Sig
		Caudate (CerS1)	B actin	1.067	0.1043	12	0.8735	0.06884	13	N (CON)			46	0.235117	0.158312	ns
			GAPDH	0.9046	0.04888	12	0.9728	0.04464	12	Y	1.03	21.82		0.314317	0.634921	ns
		Putamen (CerS1)	B actin	1.17	0.1386	13	0.6542	0.0737	13	N (HD)			22	0.000795	0.001565	***	Excluded from analysis
			GAPDH	1.025	0.08835	13	1.005	0.0701	13	Y	0.1807	22.82		0.858233	0.984661	ns
		Caudate (CerS2)	B actin	0.9536	0.03339	12	1.053	0.03711	13	Y	2.201	21.46		0.038829	0.15687	ns
			GAPDH	1.015	0.05263	12	0.9949	0.02783	13	N (CON)			60	0.347493	0.175484	ns
		Putamen (CerS2)	B actin	1.067	0.03786	13	0.9162	0.0259	13	N (HD)			25	0.00155	0.001565	**	Excluded from analysis
			GAPDH	0.9937	0.03487	13	0.9921	0.03669	13	Y	0.03178	23.94		0.974912	0.984661	ns
	HouseKeepers																													CONTROL				HD
			CON	CON	CON	CON	CON	CON	CON	CON	CON	CON	CON	CON	CON	HD	HD	HD	HD	HD	HD	HD	HD	HD	HD	HD	HD	HD		Mean	SD	SEM	N	Mean	SD	SEM	N	t ratio	df	MWU Rank	p	q	% DIFF	Sig.
	CerS1 Bactin (Cau)	Caudate	0.878289	1.10669	1.19361	0.926248	1.08161	0.928471	0.691034	0.864413	1.04949	0.825975	1.14627			0.858628	0.635143	1.46705	1.16578	0.79746	0.882602	0.923453	0.681866	0.764331	0.996118	0.69695	0.974485			0.97201	0.155002	0.0467347	11	0.903655	0.233015	0.0672655	12			46	0.235117	0.158312	-7.03233
	CerS1 GAPDH (Cau)		0.989884	1.06761	0.989035	0.518419	0.824189	0.871089	0.839663	0.713199	0.980816	0.946581	0.951362	1.1635		1.12	1.07211	1.17293	1.0089	0.666343	1.03766	1.04799	0.824587	0.80633	1.10083	0.830805	0.984989			0.904613	0.169314	0.0488768	12	0.972789	0.154638	0.0446403	12	1.03	21.82		0.314317	0.634921	7.53656
	CerS1 Bactin (Put)	Putamen	0.694771	0.695524	2.36914	0.873531	1.38152	1.26541	0.991075	1.10448	1.22112	1.48096	0.586719	1.75737	0.790935	0.599852	0.623607	0.502949	0.780818	0.428602	0.696861	0.672261	0.584382	0.419648	1.45205	0.719764	0.440725	0.582579		1.1702	0.499598	0.138563	13	0.654161	0.265721	0.0736978	13			22	0.000795	0.001565	-44.0982	***
	CerS1 GAPDH (Put)		0.668714	1.0122	1.58786	0.372369	0.806427	1.0711	1.10867	0.877445	1.04637	1.38157	0.885086	1.17113	1.34235	0.726964	0.940672	1.20814	1.22358	0.532109	0.965113	1.04432	1.06647	0.654075	1.2157	1.36408	0.885993	1.2392		1.02548	0.318558	0.0883521	13	1.00511	0.252739	0.0700971	13	0.1807	22.82		0.858233	0.984661	-1.98685
	CerS2 Bactin (Cau)	Caudate	1.1117	1.0169	0.986511	0.885978	1.09823	0.990536	0.868185	1.07862	1.05063	0.9153	1.04663	0.962415		1.04613	0.786491	0.941695	0.962278	0.924045	0.975388	0.897508	0.942126	0.937396	1.02615	0.860445	0.896121	0.959388		1.00097	0.081215	0.0234447	12	0.935012	0.0673178	0.0186706	13	2.201	21.46		0.038829	0.15687	-6.58932
	CerS2 GAPDH (Cau)		1.1265	0.951013	0.841486	1.11919	1.01831	0.930358	0.728758	0.957554	0.995702	1.02862	0.878728	0.902777		1.13944	1.07503	0.949452	0.729398	0.9689	0.968915	0.887323	1.04306	0.989598	1.06305	1.02346	0.942445	1.08646		0.956583	0.113085	0.0326449	12	0.989733	0.104638	0.0290214	13			60	0.347493	0.175484	3.46553
	CerS2 Bactin (Put)	Putamen	0.916997	0.919449	1.38397	0.885316	0.999161	1.11945	1.0579	1.18387	1.1121	1.197	1.01955	1.07077	1.00721	0.914339	0.867196	0.821015	0.956225	0.864287	0.889667	1.00482	0.928137	0.820675	1.17566	0.920569	0.866796	0.880743		1.06713	0.136511	0.0378612	13	0.916164	0.0933737	0.0258972	13			25	0.00155	0.001565	-14.1473	**
	CerS2 GAPDH (Put)		0.803636	0.960364	1.13669	0.894287	0.958458	1.07721	0.96048	0.978899	0.996703	1.28739	0.834539	1.0098	1.01974	0.762552	0.966204	0.932291	0.940673	0.913133	0.95507	1.03795	1.01694	0.957966	1.18448	1.29444	0.899566	1.03603		0.993708	0.12571	0.0348657	13	0.992099	0.132283	0.0366887	13	0.03178	23.94		0.974912	0.984661	-0.161876

## Sheet: 7. CerS vs FA
		Caudate
		All Subjects	CerS1 (B-actin) vs. Ceramide C18:0	CerS1 (B-actin) vs. SM C18:0	CerS1 (B-actin) vs. SM C18:1	CerS1 (B-actin) vs. Hex-Cer C18	CerS1 (B-actin) vs. Hex2Cer C18	CerS1 (B-actin) vs. SHexCer C18	CerS1 (B-actin) vs. SHexCer(OH) C18
		Pearson r
		r	0.04197	-0.02979	-0.09632	0.3572	-0.04774	0.2872	0.4606
		95% confidence interval	-0.3969 to 0.4652	-0.4556 to 0.4071	-0.5069 to 0.3499	-0.05400 to 0.6648	-0.4426 to 0.3626	-0.1314 to 0.6189	0.07028 to 0.7286
		R squared	0.001761	0.0008876	0.009278	0.1276	0.002279	0.08248	0.2122
		P (two-tailed)	0.8567	0.898	0.6779	0.0866	0.8247	0.1736	0.0235
		P value summary	ns	ns	ns	ns	ns	ns	*
		Number of XY Pairs	21	21	21	24	24	24	24
		Controls Only	CerS1 (B-actin) vs. Ceramide C18:0	CerS1 (B-actin) vs. SM C18:0	CerS1 (B-actin) vs. SM C18:1	CerS1 (B-actin) vs. Hex-Cer C18	CerS1 (B-actin) vs. Hex2Cer C18	CerS1 (B-actin) vs. SHexCer C18	CerS1 (B-actin) vs. SHexCer(OH) C18
		Pearson r
		r	0.07119	0.2589	0.2679	0.2919	0.2757	0.3532	0.5696
		95% confidence interval	-0.5846 to 0.6707	-0.4429 to 0.7640	-0.4351 to 0.7680	-0.3388 to 0.7416	-0.3543 to 0.7335	-0.2768 to 0.7709	-0.006319 to 0.8618
		R squared	0.005068	0.06702	0.07176	0.0852	0.07601	0.1248	0.3245
		P (two-tailed)	0.8451	0.4702	0.4543	0.3573	0.3858	0.26	0.0532
		P value summary	ns	ns	ns	ns	ns	ns	ns
		Number of XY Pairs	10	10	10	12	12	12	12
		HD Only	CerS1 (B-actin) vs. Ceramide C18:0	CerS1 (B-actin) vs. SM C18:0	CerS1 (B-actin) vs. SM C18:1	CerS1 (B-actin) vs. Hex-Cer C18	CerS1 (B-actin) vs. Hex2Cer C18	CerS1 (B-actin) vs. SHexCer C18	CerS1 (B-actin) vs. SHexCer(OH) C18
		Pearson r
		r	0.4108	0.2288	0.1286	-0.1309	-0.3689	-0.1727	0.07992
		95% confidence interval	-0.2509 to 0.8108	-0.4301 to 0.7287	-0.5107 to 0.6763	-0.6555 to 0.4790	-0.7781 to 0.2601	-0.6793 to 0.4453	-0.5177 to 0.6251
		R squared	0.1687	0.05236	0.01653	0.01713	0.1361	0.02984	0.006387
		P (two-tailed)	0.2095	0.4986	0.7064	0.6851	0.238	0.5914	0.805
		P value summary	ns	ns	ns	ns	ns	ns	ns
		Number of XY Pairs	11	11	11	12	12	12	12
		All Subjects	CerS2 (GAPDH) vs. Ceramide C22:0	CerS2 (GAPDH) vs. Ceramide C22:1	CerS2 (GAPDH) vs. Ceramide C22:2	CerS2 (GAPDH) vs. Ceramide C23:0	CerS2 (GAPDH) vs. Ceramide C24:0	CerS2 (GAPDH) vs. Ceramide C24:1	CerS2 (GAPDH) vs. Ceramide C24:2	CerS2 (GAPDH) vs. SM C22:0	CerS2 (GAPDH) vs. SM C22:1	CerS2 (GAPDH) vs. SM C23:0	CerS2 (GAPDH) vs. SM C23:1	CerS2 (GAPDH) vs. SM C24:0	CerS2 (GAPDH) vs. SM C24:1	CerS2 (GAPDH) vs. SM C24:2	CerS2 (GAPDH) vs. Hex-Cer C22:0	CerS2 (GAPDH) vs. Hex-Cer C23:0	CerS2 (GAPDH) vs. Hex-Cer C24:0	CerS2 (GAPDH) vs. Hex-Cer C24:1	CerS2 (GAPDH) vs. Hex2Cer C22:0	CerS2 (GAPDH) vs. Hex2Cer C24:0	CerS2 (GAPDH) vs. Hex2Cer C24:1	CerS2 (GAPDH) vs. SHexCer C22:0	CerS2 (GAPDH) vs. SHexCer C23:0	CerS2 (GAPDH) vs. SHexCer C24:0	CerS2 (GAPDH) vs. SHexCer C24:1	CerS2 (GAPDH) vs. SHexCer(OH) C22:0	CerS2 (GAPDH) vs. SHexCer(OH) C23:0	CerS2 (GAPDH) vs. SHexCer(OH) C24:0	CerS2 (GAPDH) vs. SHexCer(OH) C24:1
		Pearson r
		r	0.2972	-0.01947	-0.03293	0.3367	0.258	-0.0388	0.04125	0.4059	0.305	0.2587	0.08959	0.05878	0.1143	0.1744	0.1042	0.08419	0.07546	0.1111	0.0537	0.1234	0.1175	0.09012	0.09188	0.07906	0.1671	0.05451	-0.02888	0.01895	0.03373
		95% confidence interval	-0.1543 to 0.6460	-0.4695 to 0.4386	-0.5538 to 0.5065	-0.1243 to 0.6782	-0.1954 to 0.6206	-0.4627 to 0.3996	-0.3975 to 0.4647	-0.03128 to 0.7127	-0.1459 to 0.6510	-0.1947 to 0.6211	-0.3559 to 0.5019	-0.3826 to 0.4783	-0.3338 to 0.5203	-0.2782 to 0.5637	-0.3123 to 0.4871	-0.3304 to 0.4716	-0.3382 to 0.4647	-0.3060 to 0.4924	-0.3574 to 0.4474	-0.2947 to 0.5018	-0.3002 to 0.4973	-0.3251 to 0.4762	-0.3235 to 0.4776	-0.3350 to 0.4675	-0.2534 to 0.5345	-0.3567 to 0.4481	-0.4273 to 0.3789	-0.3874 to 0.4191	-0.3748 to 0.4313
		R squared	0.0883	0.0003792	0.001084	0.1134	0.06658	0.001506	0.001702	0.1647	0.09302	0.06695	0.008027	0.003455	0.01307	0.03042	0.01085	0.007088	0.005695	0.01234	0.002883	0.01522	0.0138	0.008121	0.008442	0.006251	0.02793	0.002971	0.0008339	0.000359	0.001138
		P (two-tailed)	0.1908	0.9369	0.911	0.1466	0.2588	0.8674	0.8591	0.0679	0.1788	0.2574	0.6994	0.8002	0.6217	0.4495	0.628	0.6957	0.726	0.6053	0.8032	0.5658	0.5846	0.6754	0.6694	0.7135	0.4351	0.8003	0.8934	0.93	0.8757
		P value summary	ns	ns	ns	ns	ns	ns	ns	ns	ns	ns	ns	ns	ns	ns	ns	ns	ns	ns	ns	ns	ns	ns	ns	ns	ns	ns	ns	ns	ns
		Number of XY Pairs	21	19	14	20	21	21	21	21	21	21	21	21	21	21	24	24	24	24	24	24	24	24	24	24	24	24	24	24	24
		Controls Only	CerS2 (GAPDH) vs. Ceramide C22:0	CerS2 (GAPDH) vs. Ceramide C22:1	CerS2 (GAPDH) vs. Ceramide C22:2	CerS2 (GAPDH) vs. Ceramide C23:0	CerS2 (GAPDH) vs. Ceramide C24:0	CerS2 (GAPDH) vs. Ceramide C24:1	CerS2 (GAPDH) vs. Ceramide C24:2	CerS2 (GAPDH) vs. SM C22:0	CerS2 (GAPDH) vs. SM C22:1	CerS2 (GAPDH) vs. SM C23:0	CerS2 (GAPDH) vs. SM C23:1	CerS2 (GAPDH) vs. SM C24:0	CerS2 (GAPDH) vs. SM C24:1	CerS2 (GAPDH) vs. SM C24:2	CerS2 (GAPDH) vs. Hex-Cer C22:0	CerS2 (GAPDH) vs. Hex-Cer C23:0	CerS2 (GAPDH) vs. Hex-Cer C24:0	CerS2 (GAPDH) vs. Hex-Cer C24:1	CerS2 (GAPDH) vs. Hex2Cer C22:0	CerS2 (GAPDH) vs. Hex2Cer C24:0	CerS2 (GAPDH) vs. Hex2Cer C24:1	CerS2 (GAPDH) vs. SHexCer C22:0	CerS2 (GAPDH) vs. SHexCer C23:0	CerS2 (GAPDH) vs. SHexCer C24:0	CerS2 (GAPDH) vs. SHexCer C24:1	CerS2 (GAPDH) vs. SHexCer(OH) C22:0	CerS2 (GAPDH) vs. SHexCer(OH) C23:0	CerS2 (GAPDH) vs. SHexCer(OH) C24:0	CerS2 (GAPDH) vs. SHexCer(OH) C24:1
		Pearson r
		r	0.1882	0.2454	0.05831	0.2273	-0.4387	0.09168	0.4046	-0.177	-0.1338	0.1973	-0.01587	0.02016	0.1053	0.02414	0.4219	0.424	0.4515	0.3889	0.3691	0.1886	0.1793	0.488	0.4357	0.5183	0.4863	0.1779	0.02109	0.07959	0.1258
		95% confidence interval	-0.5008 to 0.7312	-0.4545 to 0.7579	-0.6741 to 0.7329	-0.4696 to 0.7496	-0.8371 to 0.2638	-0.5709 to 0.6819	-0.3020 to 0.8242	-0.7257 to 0.5094	-0.7041 to 0.5414	-0.4937 to 0.7355	-0.6391 to 0.6199	-0.6173 to 0.6416	-0.5615 to 0.6892	-0.6148 to 0.6440	-0.2006 to 0.8017	-0.1981 to 0.8026	-0.1653 to 0.8144	-0.2381 to 0.7871	-0.2598 to 0.7782	-0.4320 to 0.6880	-0.4399 to 0.6829	-0.1194 to 0.8296	-0.1843 to 0.8077	-0.07908 to 0.8418	-0.1215 to 0.8289	-0.4410 to 0.6822	-0.5596 to 0.5879	-0.5180 to 0.6249	-0.4829 to 0.6526
		R squared	0.03542	0.0602	0.003401	0.05164	0.1925	0.008405	0.1637	0.03133	0.01791	0.03892	0.000252	0.0004063	0.0111	0.0005827	0.178	0.1798	0.2038	0.1513	0.1363	0.03558	0.03213	0.2381	0.1898	0.2687	0.2365	0.03166	0.0004449	0.006335	0.01584
		P (two-tailed)	0.6026	0.4944	0.8909	0.5278	0.2047	0.8011	0.2462	0.6247	0.7124	0.5849	0.9653	0.9559	0.7721	0.9472	0.1719	0.1696	0.1407	0.2115	0.2377	0.5571	0.5772	0.1075	0.1568	0.0843	0.1089	0.5801	0.9481	0.8058	0.6967
		P value summary	ns	ns	ns	ns	ns	ns	ns	ns	ns	ns	ns	ns	ns	ns	ns	ns	ns	ns	ns	ns	ns	ns	ns	ns	ns	ns	ns	ns	ns
		Number of XY Pairs	10	10	8	10	10	10	10	10	10	10	10	10	10	10	12	12	12	12	12	12	12	12	12	12	12	12	12	12	12
		HD Only	CerS2 (GAPDH) vs. Ceramide C22:0	CerS2 (GAPDH) vs. Ceramide C22:1	CerS2 (GAPDH) vs. Ceramide C22:2	CerS2 (GAPDH) vs. Ceramide C23:0	CerS2 (GAPDH) vs. Ceramide C24:0	CerS2 (GAPDH) vs. Ceramide C24:1	CerS2 (GAPDH) vs. Ceramide C24:2	CerS2 (GAPDH) vs. SM C22:0	CerS2 (GAPDH) vs. SM C22:1	CerS2 (GAPDH) vs. SM C23:0	CerS2 (GAPDH) vs. SM C23:1	CerS2 (GAPDH) vs. SM C24:0	CerS2 (GAPDH) vs. SM C24:1	CerS2 (GAPDH) vs. SM C24:2	CerS2 (GAPDH) vs. Hex-Cer C22:0	CerS2 (GAPDH) vs. Hex-Cer C23:0	CerS2 (GAPDH) vs. Hex-Cer C24:0	CerS2 (GAPDH) vs. Hex-Cer C24:1	CerS2 (GAPDH) vs. Hex2Cer C22:0	CerS2 (GAPDH) vs. Hex2Cer C24:0	CerS2 (GAPDH) vs. Hex2Cer C24:1	CerS2 (GAPDH) vs. SHexCer C22:0	CerS2 (GAPDH) vs. SHexCer C23:0	CerS2 (GAPDH) vs. SHexCer C24:0	CerS2 (GAPDH) vs. SHexCer C24:1	CerS2 (GAPDH) vs. SHexCer(OH) C22:0	CerS2 (GAPDH) vs. SHexCer(OH) C23:0	CerS2 (GAPDH) vs. SHexCer(OH) C24:0	CerS2 (GAPDH) vs. SHexCer(OH) C24:1
		Pearson r
		r	0.3404	0.3682	0.2855	0.4966	0.7092	0.2091	0.2159	0.6393	0.5198	0.5363	0.3066	0.5538	0.6217	0.5577	-0.2544	-0.2792	-0.3295	-0.2771	-0.2817	0.1495	0.1193	-0.2566	-0.2224	-0.2947	-0.1151	-0.03593	0.004416	0.07255	-0.04198
		95% confidence interval	-0.3260 to 0.7809	-0.3917 to 0.8295	-0.6847 to 0.8907	-0.1935 to 0.8580	0.1903 to 0.9184	-0.4468 to 0.7188	-0.4411 to 0.7222	0.06387 to 0.8957	-0.1164 to 0.8535	-0.09377 to 0.8596	-0.3594 to 0.7656	-0.06893 to 0.8660	0.03484 to 0.8898	-0.06344 to 0.8674	-0.7228 to 0.3741	-0.7353 to 0.3510	-0.7597 to 0.3014	-0.7342 to 0.3530	-0.7365 to 0.3485	-0.4642 to 0.6662	-0.4880 to 0.6488	-0.7239 to 0.3721	-0.7062 to 0.4029	-0.7429 to 0.3360	-0.6463 to 0.4912	-0.5975 to 0.5493	-0.5709 to 0.5769	-0.5231 to 0.6206	-0.6014 to 0.5451
		R squared	0.1159	0.1355	0.0815	0.2466	0.503	0.04372	0.04662	0.4086	0.2702	0.2876	0.09397	0.3067	0.3865	0.311	0.06473	0.07794	0.1086	0.07676	0.07936	0.02235	0.01423	0.06583	0.04946	0.08684	0.01326	0.001291	1.95e-05	0.005264	0.001762
		P (two-tailed)	0.3056	0.3296	0.5834	0.1442	0.0145	0.5372	0.5237	0.0342	0.1012	0.089	0.3592	0.0771	0.0411	0.0747	0.4249	0.3795	0.2956	0.3833	0.375	0.6428	0.7119	0.4208	0.4872	0.3525	0.7216	0.9117	0.9891	0.8227	0.8969
		P value summary	ns	ns	ns	ns	*	ns	ns	*	ns	ns	ns	ns	*	ns	ns	ns	ns	ns	ns	ns	ns	ns	ns	ns	ns	ns	ns	ns	ns
		Number of XY Pairs	11	9	6	10	11	11	11	11	11	11	11	11	11	11	12	12	12	12	12	12	12	12	12	12	12	12	12	12	12
		Putamen
		All Subjects	CerS1 (GAPDH) vs. Ceramide C18:0	CerS1 (GAPDH) vs. SM C18:0	CerS1 (GAPDH) vs. SM C18:1	CerS1 (GAPDH) vs. Hex-Cer C18	CerS1 (GAPDH) vs. Hex2Cer C18	CerS1 (GAPDH) vs. SHexCer C18	CerS1 (GAPDH) vs. SHexCer(OH) C18
		Pearson r
		r	-0.2437	-0.01201	-0.2725	0.08643	0.2092	0.2244	0.5909
		95% confidence interval	-0.6111 to 0.2100	-0.4414 to 0.4219	-0.6300 to 0.1804	-0.3479 to 0.4902	-0.2329 to 0.5797	-0.2179 to 0.5901	0.2255 to 0.8106
		R squared	0.05941	0.0001442	0.07424	0.00747	0.04378	0.05034	0.3492
		P (two-tailed)	0.287	0.9588	0.2321	0.7021	0.35	0.3155	0.0038
		P value summary	ns	ns	ns	ns	ns	ns	**
		Number of XY Pairs	21	21	21	22	22	22	22
		Controls Only	CerS1 (GAPDH) vs. Ceramide C18:0	CerS1 (GAPDH) vs. SM C18:0	CerS1 (GAPDH) vs. SM C18:1	CerS1 (GAPDH) vs. Hex-Cer C18	CerS1 (GAPDH) vs. Hex2Cer C18	CerS1 (GAPDH) vs. SHexCer C18	CerS1 (GAPDH) vs. SHexCer(OH) C18
		Pearson r
		r	-0.5856	-0.1013	0.0971	0.02544	0.4764	0.2321	0.8213
		95% confidence interval	-0.8998 to 0.1285	-0.7172 to 0.6034	-0.6061 to 0.7151	-0.6140 to 0.6447	-0.2189 to 0.8508	-0.4656 to 0.7518	0.3970 to 0.9564
		R squared	0.3429	0.01027	0.009429	0.0006473	0.2269	0.05387	0.6746
		P (two-tailed)	0.0976	0.7953	0.8037	0.9444	0.164	0.5188	0.0036
		P value summary	ns	ns	ns	ns	ns	ns	**
		Number of XY Pairs	9	9	9	10	10	10	10
		HD Only	CerS1 (GAPDH) vs. Ceramide C18:0	CerS1 (GAPDH) vs. SM C18:0	CerS1 (GAPDH) vs. SM C18:1	CerS1 (GAPDH) vs. Hex-Cer C18	CerS1 (GAPDH) vs. Hex2Cer C18	CerS1 (GAPDH) vs. SHexCer C18	CerS1 (GAPDH) vs. SHexCer(OH) C18
		Pearson r
		r	-0.1018	0.3819	0.1028	-0.1357	-0.2015	-0.2325	-0.2187
		95% confidence interval	-0.6181 to 0.4759	-0.2141 to 0.7707	-0.4751 to 0.6188	-0.6389 to 0.4489	-0.6773 to 0.3931	-0.6945 to 0.3652	-0.6869 to 0.3778
		R squared	0.01037	0.1459	0.01058	0.01841	0.04061	0.05408	0.04783
		P (two-tailed)	0.7406	0.1978	0.7381	0.6585	0.5091	0.4445	0.4729
		P value summary	ns	ns	ns	ns	ns	ns	ns
		Number of XY Pairs	13	13	13	13	13	13	13
		All Subjects	CerS2 (GAPDH) vs. Ceramide C22:0	CerS2 (GAPDH) vs. Ceramide C22:1	CerS2 (GAPDH) vs. Ceramide C22:2	CerS2 (GAPDH) vs. Ceramide C23:0	CerS2 (GAPDH) vs. Ceramide C24:0	CerS2 (GAPDH) vs. Ceramide C24:1	CerS2 (GAPDH) vs. Ceramide C24:2	CerS2 (GAPDH) vs. SM C22:0	CerS2 (GAPDH) vs. SM C22:1	CerS2 (GAPDH) vs. SM C23:0	CerS2 (GAPDH) vs. SM C23:1	CerS2 (GAPDH) vs. SM C24:0	CerS2 (GAPDH) vs. SM C24:1	CerS2 (GAPDH) vs. SM C24:2	CerS2 (GAPDH) vs. Hex-Cer C22:0	CerS2 (GAPDH) vs. Hex-Cer C23:0	CerS2 (GAPDH) vs. Hex-Cer C24:0	CerS2 (GAPDH) vs. Hex-Cer C24:1	CerS2 (GAPDH) vs. Hex2Cer C22:0	CerS2 (GAPDH) vs. Hex2Cer C24:0	CerS2 (GAPDH) vs. Hex2Cer C24:1	CerS2 (GAPDH) vs. SHexCer C22:0	CerS2 (GAPDH) vs. SHexCer C23:0	CerS2 (GAPDH) vs. SHexCer C24:0	CerS2 (GAPDH) vs. SHexCer C24:1	CerS2 (GAPDH) vs. SHexCer(OH) C22:0	CerS2 (GAPDH) vs. SHexCer(OH) C23:0	CerS2 (GAPDH) vs. SHexCer(OH) C24:0	CerS2 (GAPDH) vs. SHexCer(OH) C24:1
		Pearson r
		r	0.3953	0.4168	0.04183	0.3533	0.4001	0.513	0.3392	0.4071	0.4512	0.4991	0.4254	0.3863	0.458	0.3437	0.4387	0.4552	0.4396	0.454	0.3194	0.3789	0.2519	0.4043	0.4251	0.4393	0.4279	0.2358	0.2635	0.3618	0.2473
		95% confidence interval	-0.009671 to 0.6888	0.01610 to 0.7021	-0.3769 to 0.4463	-0.06890 to 0.6682	-0.003937 to 0.6918	0.1382 to 0.7593	-0.07435 to 0.6532	0.004383 to 0.6961	0.05845 to 0.7230	0.1199 to 0.7513	0.02653 to 0.7074	-0.02029 to 0.6832	0.06703 to 0.7271	-0.06926 to 0.6561	0.05268 to 0.7106	0.07327 to 0.7207	0.05380 to 0.7112	0.07176 to 0.7200	-0.08671 to 0.6344	-0.01909 to 0.6732	-0.1591 to 0.5884	0.01089 to 0.6893	0.03602 to 0.7023	0.05344 to 0.7110	0.03946 to 0.7040	-0.1757 to 0.5772	-0.1470 to 0.5965	-0.03884 to 0.6623	-0.1639 to 0.5852
		R squared	0.1562	0.1737	0.00175	0.1248	0.1601	0.2632	0.1151	0.1657	0.2036	0.2491	0.1809	0.1492	0.2098	0.1182	0.1924	0.2072	0.1932	0.2061	0.102	0.1436	0.06344	0.1634	0.1807	0.193	0.1831	0.05561	0.06941	0.1309	0.06115
		P (two-tailed)	0.0559	0.0428	0.8497	0.0982	0.0527	0.0104	0.1049	0.0484	0.0269	0.013	0.0382	0.0623	0.0244	0.1	0.0283	0.0222	0.0279	0.0226	0.1197	0.0618	0.2245	0.045	0.0341	0.028	0.0329	0.2565	0.2032	0.0755	0.2334
		P value summary	ns	*	ns	ns	ns	*	ns	*	*	*	*	ns	*	ns	*	*	*	*	ns	ns	ns	*	*	*	*	ns	ns	ns	ns
		Number of XY Pairs	24	24	23	23	24	24	24	24	24	24	24	24	24	24	25	25	25	25	25	25	25	25	25	25	25	25	25	25	25
		Controls Only	CerS2 (GAPDH) vs. Ceramide C22:0	CerS2 (GAPDH) vs. Ceramide C22:1	CerS2 (GAPDH) vs. Ceramide C22:2	CerS2 (GAPDH) vs. Ceramide C23:0	CerS2 (GAPDH) vs. Ceramide C24:0	CerS2 (GAPDH) vs. Ceramide C24:1	CerS2 (GAPDH) vs. Ceramide C24:2	CerS2 (GAPDH) vs. SM C22:0	CerS2 (GAPDH) vs. SM C22:1	CerS2 (GAPDH) vs. SM C23:0	CerS2 (GAPDH) vs. SM C23:1	CerS2 (GAPDH) vs. SM C24:0	CerS2 (GAPDH) vs. SM C24:1	CerS2 (GAPDH) vs. SM C24:2	CerS2 (GAPDH) vs. Hex-Cer C22:0	CerS2 (GAPDH) vs. Hex-Cer C23:0	CerS2 (GAPDH) vs. Hex-Cer C24:0	CerS2 (GAPDH) vs. Hex-Cer C24:1	CerS2 (GAPDH) vs. Hex2Cer C22:0	CerS2 (GAPDH) vs. Hex2Cer C24:0	CerS2 (GAPDH) vs. Hex2Cer C24:1	CerS2 (GAPDH) vs. SHexCer C22:0	CerS2 (GAPDH) vs. SHexCer C23:0	CerS2 (GAPDH) vs. SHexCer C24:0	CerS2 (GAPDH) vs. SHexCer C24:1	CerS2 (GAPDH) vs. SHexCer(OH) C22:0	CerS2 (GAPDH) vs. SHexCer(OH) C23:0	CerS2 (GAPDH) vs. SHexCer(OH) C24:0	CerS2 (GAPDH) vs. SHexCer(OH) C24:1
		Pearson r
		r	-0.04622	0.4308	0.1793	0.3688	0.1805	0.3136	0.4076	-0.1446	0.287	0.1533	0.2648	0.08477	0.2491	0.2277	0.6988	0.6917	0.6747	0.7057	0.6292	0.6039	0.4918	0.6966	0.6845	0.6799	0.688	0.4216	0.4316	0.5389	0.3751
		95% confidence interval	-0.6287 to 0.5694	-0.2280 to 0.8190	-0.4713 to 0.7035	-0.3397 to 0.8103	-0.4703 to 0.7042	-0.3526 to 0.7688	-0.2545 to 0.8096	-0.6850 to 0.4985	-0.3780 to 0.7566	-0.4918 to 0.6897	-0.3983 to 0.7462	-0.5427 to 0.6515	-0.4124 to 0.7386	-0.4311 to 0.7281	0.2085 to 0.9084	0.1954 to 0.9060	0.1645 to 0.9001	0.2216 to 0.9108	0.08651 to 0.8839	0.04589 to 0.8747	-0.1144 to 0.8311	0.2044 to 0.9076	0.1821 to 0.9035	0.1739 to 0.9019	0.1886 to 0.9047	-0.2009 to 0.8015	-0.1891 to 0.8059	-0.05066 to 0.8499	-0.2534 to 0.7809
		R squared	0.002136	0.1856	0.03215	0.136	0.0326	0.09835	0.1662	0.0209	0.08235	0.02349	0.07014	0.007187	0.06207	0.05183	0.4883	0.4785	0.4552	0.4981	0.3959	0.3647	0.2418	0.4852	0.4685	0.4623	0.4734	0.1777	0.1863	0.2904	0.1407
		P (two-tailed)	0.8927	0.1859	0.5978	0.2944	0.5953	0.3477	0.2133	0.6715	0.3922	0.6528	0.4313	0.8043	0.4601	0.5008	0.0115	0.0127	0.0161	0.0103	0.0284	0.0376	0.1044	0.0118	0.0141	0.015	0.0134	0.1723	0.1612	0.0706	0.2296
		P value summary	ns	ns	ns	ns	ns	ns	ns	ns	ns	ns	ns	ns	ns	ns	*	*	*	*	*	*	ns	*	*	*	*	ns	ns	ns	ns
		Number of XY Pairs	11	11	11	10	11	11	11	11	11	11	11	11	11	11	12	12	12	12	12	12	12	12	12	12	12	12	12	12	12
		HD Only	CerS2 (GAPDH) vs. Ceramide C22:0	CerS2 (GAPDH) vs. Ceramide C22:1	CerS2 (GAPDH) vs. Ceramide C22:2	CerS2 (GAPDH) vs. Ceramide C23:0	CerS2 (GAPDH) vs. Ceramide C24:0	CerS2 (GAPDH) vs. Ceramide C24:1	CerS2 (GAPDH) vs. Ceramide C24:2	CerS2 (GAPDH) vs. SM C22:0	CerS2 (GAPDH) vs. SM C22:1	CerS2 (GAPDH) vs. SM C23:0	CerS2 (GAPDH) vs. SM C23:1	CerS2 (GAPDH) vs. SM C24:0	CerS2 (GAPDH) vs. SM C24:1	CerS2 (GAPDH) vs. SM C24:2	CerS2 (GAPDH) vs. Hex-Cer C22:0	CerS2 (GAPDH) vs. Hex-Cer C23:0	CerS2 (GAPDH) vs. Hex-Cer C24:0	CerS2 (GAPDH) vs. Hex-Cer C24:1	CerS2 (GAPDH) vs. Hex2Cer C22:0	CerS2 (GAPDH) vs. Hex2Cer C24:0	CerS2 (GAPDH) vs. Hex2Cer C24:1	CerS2 (GAPDH) vs. SHexCer C22:0	CerS2 (GAPDH) vs. SHexCer C23:0	CerS2 (GAPDH) vs. SHexCer C24:0	CerS2 (GAPDH) vs. SHexCer C24:1	CerS2 (GAPDH) vs. SHexCer(OH) C22:0	CerS2 (GAPDH) vs. SHexCer(OH) C23:0	CerS2 (GAPDH) vs. SHexCer(OH) C24:0	CerS2 (GAPDH) vs. SHexCer(OH) C24:1
		Pearson r
		r	0.5305	0.3962	-0.01009	0.3255	0.4967	0.5687	0.2905	0.7292	0.5263	0.6098	0.4793	0.5249	0.5067	0.3632	0.211	0.2553	0.2791	0.2655	0.05162	0.1762	-0.02411	0.1178	0.2014	0.2543	0.2146	0.03503	0.09151	0.2149	0.1241
		95% confidence interval	-0.02895 to 0.8369	-0.1980 to 0.7775	-0.5806 to 0.5671	-0.2748 to 0.7432	-0.07469 to 0.8226	0.02582 to 0.8525	-0.3101 to 0.7254	0.2978 to 0.9132	-0.03475 to 0.8351	0.08864 to 0.8689	-0.09747 to 0.8150	-0.03676 to 0.8345	-0.06150 to 0.8268	-0.2348 to 0.7617	-0.3847 to 0.6826	-0.3441 to 0.7068	-0.3213 to 0.7194	-0.3344 to 0.7123	-0.5140 to 0.5859	-0.4151 to 0.6628	-0.5676 to 0.5340	-0.4632 to 0.6280	-0.3932 to 0.6772	-0.3450 to 0.7063	-0.3815 to 0.6847	-0.5261 to 0.5749	-0.4839 to 0.6117	-0.3812 to 0.6848	-0.4582 to 0.6319
		R squared	0.2814	0.157	0.0001017	0.1059	0.2467	0.3234	0.08439	0.5317	0.277	0.3719	0.2297	0.2755	0.2567	0.1319	0.04453	0.06517	0.07789	0.0705	0.002665	0.03104	0.0005811	0.01388	0.04055	0.06469	0.04607	0.001227	0.008374	0.04618	0.01541
		P (two-tailed)	0.0622	0.1801	0.9752	0.2778	0.0842	0.0425	0.3356	0.0047	0.0647	0.0269	0.0975	0.0655	0.0772	0.2225	0.4889	0.3999	0.3558	0.3806	0.867	0.5648	0.9377	0.7015	0.5094	0.4017	0.4813	0.9095	0.7662	0.4808	0.6862
		P value summary	ns	ns	ns	ns	ns	*	ns	**	ns	*	ns	ns	ns	ns	ns	ns	ns	ns	ns	ns	ns	ns	ns	ns	ns	ns	ns	ns	ns
		Number of XY Pairs	13	13	12	13	13	13	13	13	13	13	13	13	13	13	13	13	13	13	13	13	13	13	13	13	13	13	13	13	13

## Sheet: ANOVAs
Hex-Cer	Brown Forsythe and Welch ANOVA		Two-stage linear step-up procedure of Benjamini, Krieger and Yekutieli										SHexCer
Number of families	1												Number of families	1
Number of comparisons per family	10												Number of comparisons per family	10
Q	0.01												Q	0.01
Test details	Mean 1	Mean 2	Mean Diff.	SE of diff.	n1	n2	t	DF	p	q			Test details	Mean 1	Mean 2	Mean Diff.	SE of diff.	n1	n2	t	DF	p	q
Caudate vs. Putamen	10.22	28.98	-18.75	9.082	12	12	2.065	11.93	0.0614	0.062			Caudate vs. Putamen	1.674	4.321	-2.648	1.142	12	12	2.318	12.16	0.0386	0.0406
Caudate vs. Cerebellum	10.22	12.89	-2.662	2.822	12	13	0.9435	22.71	0.3554	0.2393			Caudate vs. Cerebellum	1.674	1.77	-0.09653	0.3868	12	13	0.2496	22.86	0.8052	0.4879
Caudate vs. Grey Cortex	10.22	29.4	-19.18	8.919	12	13	2.15	13.05	0.0508	0.0616			Caudate vs. Grey Cortex	1.674	3.892	-2.219	1.015	12	13	2.185	13.62	0.0469	0.0406
Caudate vs. White Cortex	10.22	223.5	-213.2	16.18	12	13	13.18	12.31	<0.0001	<0.0001			Caudate vs. White Cortex	1.674	29.38	-27.7	2.649	12	13	10.46	12.23	<0.0001	<0.0001
Putamen vs. Cerebellum	28.98	12.89	16.09	9.15	12	13	1.759	12.28	0.1035	0.0784			Putamen vs. Cerebellum	4.321	1.77	2.551	1.15	12	13	2.218	12.49	0.0458	0.0406
Putamen vs. Grey Cortex	28.98	29.4	-0.4271	12.46	12	13	0.03427	22.91	0.973	0.5896			Putamen vs. Grey Cortex	4.321	3.892	0.429	1.485	12	13	0.2889	22.37	0.7753	0.4879
Putamen vs. White Cortex	28.98	223.5	-194.5	18.37	12	13	10.59	18.57	<0.0001	<0.0001			Putamen vs. White Cortex	4.321	29.38	-25.05	2.862	12	13	8.755	16.1	<0.0001	<0.0001
Cerebellum vs. Grey Cortex	12.89	29.4	-16.52	8.988	13	13	1.838	13.44	0.0883	0.0765			Cerebellum vs. Grey Cortex	1.77	3.892	-2.122	1.024	13	13	2.072	14.07	0.0572	0.0433
Cerebellum vs. White Cortex	12.89	223.5	-210.6	16.22	13	13	12.99	12.43	<0.0001	<0.0001			Cerebellum vs. White Cortex	1.77	29.38	-27.61	2.652	13	13	10.41	12.29	<0.0001	<0.0001
Grey Cortex vs. White Cortex	29.4	223.5	-194.1	18.29	13	13	10.61	18.51	<0.0001	<0.0001			Grey Cortex vs. White Cortex	3.892	29.38	-25.48	2.814	13	13	9.057	15.27	<0.0001	<0.0001
Hex2Cer													OH-SHexCer
Number of families	1												Number of families	1
Number of comparisons per family	10												Number of comparisons per family	10
Q	0.01												Q	0.01
Test details	Mean 1	Mean 2	Mean Diff.	SE of diff.	n1	n2	t	DF	p	q			Test details	Mean 1	Mean 2	Mean Diff.	SE of diff.	n1	n2	t	DF	p	q
Caudate vs. Putamen	0.6289	1.268	-0.6395	0.2406	12	12	2.658	13.35	0.0194	0.0196			Caudate vs. Putamen	3.107	7.804	-4.696	1.772	12	12	2.65	12.93	0.0201	0.0203
Caudate vs. Cerebellum	0.6289	0.5221	0.1068	0.08775	12	13	1.217	18.25	0.2391	0.161			Caudate vs. Cerebellum	3.107	2.734	0.3734	0.6156	12	13	0.6065	19.97	0.551	0.3339
Caudate vs. Grey Cortex	0.6289	1.219	-0.5899	0.3082	12	13	1.914	13.51	0.077	0.0584			Caudate vs. Grey Cortex	3.107	5.022	-1.915	1.291	12	13	1.483	16.15	0.1572	0.1191
Caudate vs. White Cortex	0.6289	4.569	-3.94	0.2359	12	13	16.71	14.66	<0.0001	<0.0001			Caudate vs. White Cortex	3.107	21.5	-18.4	1.552	12	13	11.85	14.78	<0.0001	<0.0001
Putamen vs. Cerebellum	1.268	0.5221	0.7463	0.233	12	13	3.202	11.86	0.0077	0.0093			Putamen vs. Cerebellum	7.804	2.734	5.07	1.735	12	13	2.922	11.95	0.0128	0.0156
Putamen vs. Grey Cortex	1.268	1.219	0.0496	0.3763	12	13	0.1318	21.95	0.8963	0.5432			Putamen vs. Grey Cortex	7.804	5.022	2.782	2.073	12	13	1.342	20	0.1947	0.1311
Putamen vs. White Cortex	1.268	4.569	-3.301	0.3197	12	13	10.32	22.9	<0.0001	<0.0001			Putamen vs. White Cortex	7.804	21.5	-13.7	2.245	12	13	6.103	22.21	<0.0001	<0.0001
Cerebellum vs. Grey Cortex	0.5221	1.219	-0.6967	0.3023	13	13	2.305	12.55	0.039	0.0337			Cerebellum vs. Grey Cortex	2.734	5.022	-2.288	1.239	13	13	1.847	14.09	0.0859	0.0744
Cerebellum vs. White Cortex	0.5221	4.569	-4.047	0.2281	13	13	17.74	12.98	<0.0001	<0.0001			Cerebellum vs. White Cortex	2.734	21.5	-18.77	1.509	13	13	12.44	13.38	<0.0001	<0.0001
Grey Cortex vs. White Cortex	1.219	4.569	-3.35	0.3733	13	13	8.976	22.23	<0.0001	<0.0001			Grey Cortex vs. White Cortex	5.022	21.5	-16.48	1.888	13	13	8.729	23	<0.0001	<0.0001
Ceramide
Number of families	1												Number of families	1
Number of comparisons per family	10												Number of comparisons per family	10
Q	0.01												Q	0.01
Test details	Mean 1	Mean 2	Mean Diff.	SE of diff.	n1	n2	t	DF	p	q			Test details	Mean 1	Mean 2	Mean Diff.	SE of diff.	n1	n2	t	DF	p	q
Caudate vs. Putamen	0.2782	0.3875	-0.1093	0.08953	13	13	1.221	23.43	0.2344	0.1183			Caudate vs. Putamen	3.642	4.906	-1.264	0.3377	11	11	3.742	15.5	0.0019	0.0002
Caudate vs. Cerebellum	0.2782	0.1382	0.14	0.05919	13	13	2.365	12.87	0.0344	0.0249			Caudate vs. Cerebellum	3.642	3.069	0.573	0.3109	11	13	1.843	19.4	0.0807	0.0082
Caudate vs. Grey Cortex	0.2782	0.1974	0.08082	0.06395	13	13	1.264	16.82	0.2236	0.1183			Caudate vs. Grey Cortex	3.642	8.789	-5.147	0.9432	11	13	5.457	12.73	0.0001	<0.0001
Caudate vs. White Cortex	0.2782	0.8334	-0.5552	0.08115	13	13	6.842	23.98	<0.0001	<0.0001			Caudate vs. White Cortex	3.642	20.06	-16.42	0.935	11	13	17.56	12.74	<0.0001	<0.0001
Putamen vs. Cerebellum	0.3875	0.1382	0.2493	0.06897	13	13	3.614	12.63	0.0033	0.0033			Putamen vs. Cerebellum	4.906	3.069	1.836	0.3976	11	13	4.619	21.14	0.0001	<0.0001
Putamen vs. Grey Cortex	0.3875	0.1974	0.1901	0.0731	13	13	2.601	15.59	0.0196	0.0165			Putamen vs. Grey Cortex	4.906	8.789	-3.883	0.9752	11	13	3.982	14.38	0.0013	0.0002
Putamen vs. White Cortex	0.3875	0.8334	-0.4459	0.08854	13	13	5.037	23.23	<0.0001	<0.0001			Putamen vs. White Cortex	4.906	20.06	-15.15	0.9673	11	13	15.67	14.43	<0.0001	<0.0001
Cerebellum vs. Grey Cortex	0.1382	0.1974	-0.05915	0.02883	13	13	2.052	16.01	0.0569	0.0359			Cerebellum vs. Grey Cortex	3.069	8.789	-5.72	0.9663	13	13	5.92	13.94	<0.0001	<0.0001
Cerebellum vs. White Cortex	0.1382	0.8334	-0.6952	0.05767	13	13	12.05	12.91	<0.0001	<0.0001			Cerebellum vs. White Cortex	3.069	20.06	-16.99	0.9583	13	13	17.73	13.98	<0.0001	<0.0001
Grey Cortex vs. White Cortex	0.1974	0.8334	-0.636	0.06256	13	13	10.17	17.06	<0.0001	<0.0001			Grey Cortex vs. White Cortex	8.789	20.06	-11.27	1.308	13	13	8.616	24	<0.0001	<0.0001
													Number of families	1
